# Supplementary material for: Transcriptome analysis reveals the link between lncRNA-mRNA co-expression network and tumor immune microenvironment and overall survival in head and neck squamous cell carcinoma
Source: BMC Med Genomics. 2020 Mar 30;13:57. doi: 10.1186/s12920-020-0707-0 (PMC7104528; doi:10.1186/s12920-020-0707-0)
Supplement: Supplementary file 4 — Additional file 4. List of the DEGs in high IS HNSCC subgroups compared to low IS HNSCC and normal samples. [file 12920_2020_707_MOESM4_ESM.xlsx]

## Sheet: Supplementary Table 2
Additional file 4. List of the DEGs in high IS HNSCC subgroups compared to low IS HNSCC and normal samples.
Gene names	log2FoldChange	pvalue	padj	group
FGR	2.39828	7.02106e-101	9.40483e-99	protein_coding
ENPP4	1.04001	3.91052e-06	1.98365e-05	protein_coding
SLC22A16	1.51731	1.64091e-09	1.51696e-08	protein_coding
HOXA11	-1.22777	5.22965e-06	2.5708e-05	protein_coding
ITGAL	3.46339	3.24878e-112	5.43975e-110	protein_coding
CEACAM7	-1.04634	0.00591542	0.0136423	protein_coding
CD79B	3.07736	1.5556e-53	8.05718e-52	protein_coding
IYD	-1.31326	3.21975e-05	0.000133058	protein_coding
MLXIPL	-1.59742	2.69965e-08	2.05307e-07	protein_coding
HHATL	1.30974	0.00627066	0.0143677	protein_coding
PRSS3	-1.3717	6.89771e-05	0.000263004	protein_coding
CD4	3.01825	4.85415e-158	4.71411e-155	protein_coding
BTK	2.64656	2.21863e-110	3.53217e-108	protein_coding
DPF1	-1.00948	4.52107e-07	2.76837e-06	protein_coding
TYROBP	2.78597	4.61962e-114	8.15698e-112	protein_coding
LTF	2.27935	6.2876e-07	3.74499e-06	protein_coding
CD6	2.79297	3.53692e-91	3.75397e-89	protein_coding
WAS	2.78196	7.23851e-124	2.00848e-121	protein_coding
IGF1	1.43216	1.27841e-09	1.20712e-08	protein_coding
SLC11A1	1.09758	1.84471e-12	2.46932e-11	protein_coding
ATP1A2	1.08168	0.00365037	0.00893188	protein_coding
VSIG2	-1.48535	7.75678e-07	4.54343e-06	protein_coding
CD74	3.52747	4.20864e-201	2.72481e-197	protein_coding
TNFRSF1B	2.57778	7.76526e-142	3.77062e-139	protein_coding
C6	2.59249	6.47902e-09	5.42422e-08	protein_coding
SOX30	1.07146	0.000527916	0.00161781	protein_coding
LCP2	2.7287	5.21041e-169	6.74678e-166	protein_coding
MAGEC2	-3.38156	1.18884e-06	6.70661e-06	protein_coding
ARHGAP6	1.12798	7.31332e-13	1.02413e-11	protein_coding
TNFRSF17	3.03673	2.40069e-27	6.78728e-26	protein_coding
WISP2	2.44337	5.20842e-18	1.06488e-16	protein_coding
CHI3L2	1.94119	5.31479e-16	9.71112e-15	protein_coding
CD84	3.39944	2.81904e-111	4.64019e-109	protein_coding
SPI1	2.72577	9.2374e-155	7.17672e-152	protein_coding
STAG3	1.06253	0.000406508	0.00128071	protein_coding
SYT1	-1.13694	3.90608e-06	1.98243e-05	protein_coding
PYGM	2.00928	1.90073e-09	1.73486e-08	protein_coding
ABCC9	1.21903	6.09123e-10	6.00863e-09	protein_coding
FGF10	1.62606	2.83081e-06	1.48242e-05	protein_coding
ST6GALNAC1	-1.15134	9.12964e-06	4.27083e-05	protein_coding
CAMK2A	1.24955	2.35678e-05	0.000100894	protein_coding
EPHA8	-1.29174	1.92374e-05	8.40227e-05	protein_coding
TMEM38A	1.02726	1.77052e-06	9.67338e-06	protein_coding
IGF2BP2	-1.0549	5.71297e-09	4.8371e-08	protein_coding
ADD2	-1.3074	2.37644e-05	0.000101646	protein_coding
ARHGAP15	2.86786	3.05152e-170	4.23355e-167	protein_coding
NMRK2	1.44146	0.00572927	0.0132602	protein_coding
CAPN6	1.33284	0.000102975	0.000376736	protein_coding
ACTN2	1.50421	0.00108347	0.00305655	protein_coding
SMC1B	1.38938	0.000182073	0.000626244	protein_coding
CST7	3.0427	3.13787e-147	1.90459e-144	protein_coding
LAMP3	1.03532	5.2015e-10	5.17036e-09	protein_coding
P2RY10	3.66465	1.52158e-101	2.11097e-99	protein_coding
ITM2A	2.17896	6.00917e-45	2.68313e-43	protein_coding
CLUL1	1.08623	0.000163442	0.000568812	protein_coding
DUSP13	1.02703	0.00236165	0.00607635	protein_coding
MEF2C	1.41536	2.17536e-09	1.96429e-08	protein_coding
PTPRC	3.50278	6.16785e-127	1.87185e-124	protein_coding
CACNA1S	1.56674	0.00119338	0.00332554	protein_coding
MPP4	-1.30588	1.39553e-06	7.76214e-06	protein_coding
PGR	1.07576	7.57669e-05	0.000286085	protein_coding
COL19A1	4.20257	4.70446e-28	1.35571e-26	protein_coding
EPYC	2.64543	1.14708e-10	1.24121e-09	protein_coding
NME8	2.25502	1.62766e-44	7.20136e-43	protein_coding
MYBPC2	1.04908	0.0124102	0.0260447	protein_coding
ACHE	1.21069	1.03969e-06	5.93208e-06	protein_coding
ADAMTS2	1.21039	6.51257e-09	5.44293e-08	protein_coding
PTHLH	-1.6653	2.85366e-11	3.30905e-10	protein_coding
CASS4	2.41495	6.70953e-67	4.47832e-65	protein_coding
SIGLEC1	3.12805	1.60892e-87	1.57035e-85	protein_coding
TESC	2.33258	9.28911e-43	4.0005e-41	protein_coding
TBX5	-1.58235	6.98169e-05	0.000265893	protein_coding
NOS1	-1.45059	3.33813e-06	1.71935e-05	protein_coding
LYZ	3.12381	4.72247e-40	1.88346e-38	protein_coding
DLL3	-1.10401	2.95791e-05	0.000123392	protein_coding
SMPX	1.18579	0.0162098	0.0328509	protein_coding
CMA1	2.43473	8.67316e-16	1.5598e-14	protein_coding
MYH7	2.30726	1.85935e-06	1.01075e-05	protein_coding
CEBPE	-1.16058	1.91401e-05	8.36162e-05	protein_coding
ADA2	2.74159	3.93518e-64	2.48968e-62	protein_coding
GABRP	1.71199	1.22764e-05	5.56594e-05	protein_coding
FMO2	1.16652	0.000208807	0.00070829	protein_coding
CYP26A1	-1.51851	0.000590463	0.00178555	protein_coding
CRTAC1	1.2715	4.40658e-05	0.000176472	protein_coding
SMIM24	-1.68506	1.72568e-09	1.58702e-08	protein_coding
TREM2	1.03419	1.58398e-06	8.7477e-06	protein_coding
SLC7A4	-1.02914	0.000431911	0.00135285	protein_coding
CYTH4	2.72495	6.07486e-164	6.94071e-161	protein_coding
LGALS2	2.9155	1.44162e-85	1.34618e-83	protein_coding
PNPLA5	-1.25593	0.00220855	0.00572947	protein_coding
APOL1	1.10869	1.25655e-08	1.00395e-07	protein_coding
PNPLA3	-1.5505	2.01702e-14	3.24578e-13	protein_coding
GRAP2	2.93739	1.10886e-89	1.12174e-87	protein_coding
UPK3A	1.73051	4.58502e-12	5.90158e-11	protein_coding
CTSG	2.13194	5.05007e-18	1.03468e-16	protein_coding
GZMH	4.32099	3.822e-90	3.90709e-88	protein_coding
GALNT16	1.8355	9.34654e-15	1.5542e-13	protein_coding
TCL1A	4.4204	2.76655e-53	1.42155e-51	protein_coding
MMP9	1.20807	4.29457e-08	3.1668e-07	protein_coding
HNF4A	-1.02155	5.69003e-05	0.000221345	protein_coding
SLA2	3.54318	5.32361e-155	4.30835e-152	protein_coding
DOK5	1.0938	5.5096e-06	2.69283e-05	protein_coding
NTSR1	-1.49032	7.56197e-05	0.000285585	protein_coding
MYLK2	1.41668	1.67651e-07	1.11136e-06	protein_coding
PPP1R16B	2.91248	1.20945e-96	1.465e-94	protein_coding
TNNC2	1.13925	0.00207682	0.00542909	protein_coding
TLR8	3.68529	4.98758e-115	9.05362e-113	protein_coding
CHRDL1	1.80795	1.22105e-07	8.30407e-07	protein_coding
TAF7L	2.17767	6.28896e-09	5.27814e-08	protein_coding
OLFM4	-1.14021	0.00184017	0.00488807	protein_coding
NECAB2	-1.34093	3.50988e-05	0.000144006	protein_coding
CRYM	-1.25596	6.77297e-06	3.25542e-05	protein_coding
SLC6A2	-1.32249	1.4784e-05	6.60572e-05	protein_coding
IGDCC4	1.13727	1.34732e-08	1.06856e-07	protein_coding
CALB1	-2.73894	1.84499e-10	1.94651e-09	protein_coding
SFRP1	1.46265	8.93224e-07	5.15881e-06	protein_coding
CD37	3.1377	4.34288e-131	1.56207e-128	protein_coding
FCER2	3.7878	9.73168e-29	2.88138e-27	protein_coding
LILRB1	3.21476	4.69339e-157	4.34094e-154	protein_coding
TNNT1	1.1591	3.43643e-05	0.000141261	protein_coding
RASAL3	2.74313	1.95297e-105	2.85207e-103	protein_coding
ZFR2	1.34494	0.00246225	0.00629351	protein_coding
CEACAM4	2.53005	2.08055e-52	1.06344e-50	protein_coding
SIGLEC8	3.76952	1.93214e-63	1.20668e-61	protein_coding
LIM2	-3.42699	3.74378e-14	5.87362e-13	protein_coding
NKG7	4.13961	2.26031e-122	5.70156e-120	protein_coding
SYNGR4	-1.4248	9.83182e-08	6.82012e-07	protein_coding
UPK1A	-2.43374	1.93406e-14	3.11745e-13	protein_coding
TFPI2	-1.80736	9.6264e-08	6.68401e-07	protein_coding
PIK3CG	3.16572	8.8423e-80	7.4348e-78	protein_coding
STEAP1B	-1.38477	8.50423e-08	5.97172e-07	protein_coding
TFEC	3.14395	1.88101e-122	4.80722e-120	protein_coding
VIPR2	1.35621	1.33522e-06	7.44578e-06	protein_coding
HOXA13	-1.73034	1.45967e-08	1.15248e-07	protein_coding
TFR2	-1.18905	7.88115e-09	6.49175e-08	protein_coding
NOBOX	-3.69787	2.90763e-06	1.51733e-05	protein_coding
SFRP4	2.2682	5.94794e-12	7.56561e-11	protein_coding
MEOX2	1.51512	7.88947e-11	8.68692e-10	protein_coding
POU6F2	-2.09431	2.34908e-07	1.51834e-06	protein_coding
TMEM176B	2.77135	1.52416e-90	1.58309e-88	protein_coding
OGN	1.9923	4.68508e-10	4.68581e-09	protein_coding
ASPN	1.33529	7.16698e-07	4.226e-06	protein_coding
TNFSF8	3.1487	2.78056e-102	3.91354e-100	protein_coding
LHX3	-1.25238	0.0013959	0.00382839	protein_coding
CXCL12	1.75796	8.95235e-17	1.72501e-15	protein_coding
SPOCK2	2.90681	5.54983e-54	2.88993e-52	protein_coding
SORCS1	1.59492	1.81213e-08	1.40941e-07	protein_coding
KRT23	-1.06431	0.000239639	0.000801811	protein_coding
ASPA	1.62658	3.62369e-13	5.17142e-12	protein_coding
P2RX1	2.17072	5.08891e-34	1.75563e-32	protein_coding
KRT37	-1.68796	3.37905e-07	2.1185e-06	protein_coding
ENO3	1.15363	6.69384e-05	0.000256067	protein_coding
SLC6A4	-1.11689	0.000165861	0.000576051	protein_coding
CCL2	2.05169	5.27176e-27	1.48396e-25	protein_coding
ABI3	2.66909	6.22186e-175	1.20847e-171	protein_coding
SGCA	1.30055	0.000189492	0.000649003	protein_coding
ALOX12	-1.70848	9.10855e-12	1.12757e-10	protein_coding
CACNG1	1.39509	0.0016554	0.00445454	protein_coding
GABRA4	1.20364	0.00242039	0.006202	protein_coding
ODAM	2.2356	3.82152e-05	0.000155522	protein_coding
SOD3	1.4766	3.61191e-20	8.1197e-19	protein_coding
CLNK	2.90738	2.77526e-85	2.57913e-83	protein_coding
NKX3-2	1.0041	5.21334e-05	0.000205143	protein_coding
ZBTB16	1.20531	1.76989e-05	7.80434e-05	protein_coding
CRTAM	3.5225	1.31723e-96	1.57929e-94	protein_coding
IL10RA	3.08736	1.99348e-170	2.97841e-167	protein_coding
C11orf21	2.98123	9.33238e-70	6.68867e-68	protein_coding
SELPLG	2.85628	6.0349e-213	1.17216e-208	protein_coding
GLI1	-1.19886	4.2844e-06	2.14917e-05	protein_coding
PRR4	1.30566	7.09292e-06	3.38491e-05	protein_coding
PRMT8	-2.02315	5.58128e-08	4.02993e-07	protein_coding
MYL2	2.19921	2.08778e-05	9.05963e-05	protein_coding
KCNA1	1.73587	1.3709e-06	7.63215e-06	protein_coding
OAS2	1.13022	9.90294e-11	1.08059e-09	protein_coding
MGP	1.53426	9.38581e-15	1.55813e-13	protein_coding
ADGRD1	1.39988	8.28529e-11	9.10716e-10	protein_coding
SLCO1B3	-1.00193	0.00800223	0.0177591	protein_coding
CLEC4A	2.39178	5.70804e-130	1.97977e-127	protein_coding
ULBP1	-1.79445	3.5647e-12	4.65304e-11	protein_coding
FHL5	1.07958	5.4251e-08	3.92739e-07	protein_coding
PRDM13	-1.9989	6.0984e-09	5.13434e-08	protein_coding
CLIC5	2.02001	2.33523e-18	4.84067e-17	protein_coding
LY86	2.85329	7.70709e-105	1.11713e-102	protein_coding
C7	3.93273	2.09421e-28	6.11668e-27	protein_coding
GZMK	4.56561	7.49185e-120	1.69203e-117	protein_coding
ITK	3.53145	9.94341e-118	1.93131e-115	protein_coding
IL12B	3.02084	4.82786e-50	2.37999e-48	protein_coding
GABRG2	-1.4734	0.0215437	0.0419998	protein_coding
SLC27A6	2.37232	5.68301e-12	7.24761e-11	protein_coding
STC2	-1.1072	6.66474e-08	4.75043e-07	protein_coding
GRK7	-1.31319	9.24256e-09	7.52697e-08	protein_coding
AADAC	-1.67715	2.94955e-06	1.53713e-05	protein_coding
TNNC1	1.89494	9.10439e-06	4.26005e-05	protein_coding
IL1A	-1.0811	0.000124164	0.000445116	protein_coding
CYTIP	2.94803	1.40624e-142	7.18774e-140	protein_coding
SLC30A3	-1.35504	1.50466e-07	1.00464e-06	protein_coding
PDE1A	1.00505	1.56692e-09	1.4541e-08	protein_coding
TACR1	1.69413	3.38945e-11	3.88626e-10	protein_coding
ACADL	-1.11042	0.000175263	0.000605752	protein_coding
IL18RAP	2.71156	1.29431e-58	7.52678e-57	protein_coding
DLX2	-1.83807	6.11043e-14	9.38947e-13	protein_coding
PLCL1	1.34306	5.80654e-19	1.24071e-17	protein_coding
PLEK	3.07525	1.87863e-117	3.61274e-115	protein_coding
GRIN3B	-1.65394	6.22867e-12	7.85071e-11	protein_coding
ATP6V1B1	-1.05087	4.38656e-05	0.000175814	protein_coding
ANGPTL1	2.22444	3.86929e-17	7.56829e-16	protein_coding
RPE65	-1.65207	3.44593e-05	0.000141592	protein_coding
AMPD1	2.14612	2.67978e-09	2.38539e-08	protein_coding
TFAP2E	-1.02876	3.87597e-08	2.87999e-07	protein_coding
CD2	3.57156	1.19707e-155	1.05685e-152	protein_coding
NT5C1A	1.73034	5.10147e-05	0.00020119	protein_coding
SLAMF1	3.15829	2.11357e-121	5.06814e-119	protein_coding
CD48	3.61009	2.94385e-175	6.35315e-172	protein_coding
PADI2	1.54842	4.68778e-08	3.42812e-07	protein_coding
PLA2G2D	4.87176	1.4948e-59	8.96096e-58	protein_coding
CR2	3.58199	3.67366e-21	8.64891e-20	protein_coding
ARTN	-1.30424	3.3031e-11	3.79398e-10	protein_coding
FASLG	3.91626	1.29537e-85	1.21546e-83	protein_coding
TNFSF4	1.54394	6.15766e-18	1.25367e-16	protein_coding
MMP8	1.03323	0.00223208	0.00578743	protein_coding
ZNF541	1.26429	0.000793662	0.00232719	protein_coding
LRMP	1.39779	1.17481e-09	1.11527e-08	protein_coding
NR4A3	1.09155	3.54203e-07	2.21069e-06	protein_coding
ESRRB	1.62011	4.28819e-09	3.70669e-08	protein_coding
HOXB8	-1.16763	0.000573458	0.00173981	protein_coding
CXorf21	2.90044	1.22709e-118	2.59063e-116	protein_coding
TNFSF18	-1.43039	1.13006e-06	6.40102e-06	protein_coding
TBX4	-1.21993	0.000125756	0.000450326	protein_coding
POPDC2	1.18751	2.09026e-09	1.89185e-08	protein_coding
FABP3	1.22122	9.17044e-07	5.28795e-06	protein_coding
SASH3	3.28896	4.11916e-179	1.33344e-175	protein_coding
LAX1	3.31098	3.48408e-68	2.39969e-66	protein_coding
CD244	2.46135	1.0682e-56	5.96196e-55	protein_coding
LY9	2.85844	1.02309e-45	4.64286e-44	protein_coding
LDB3	1.21783	0.000397118	0.0012548	protein_coding
PTGFR	1.57335	2.7114e-11	3.15539e-10	protein_coding
ARHGAP9	2.74163	3.8611e-118	7.89411e-116	protein_coding
NCKAP1L	3.24374	2.15057e-175	5.22131e-172	protein_coding
HOXC12	-2.59801	1.75682e-06	9.60733e-06	protein_coding
ZNF831	3.8727	1.57531e-94	1.79983e-92	protein_coding
PTGIS	2.11795	2.76193e-13	3.99092e-12	protein_coding
C20orf85	2.1111	0.000111395	0.00040404	protein_coding
MAGEA10	-2.53081	4.83054e-05	0.000191546	protein_coding
IL9R	2.90733	2.75892e-63	1.71752e-61	protein_coding
ATP8A1	1.80503	3.05766e-25	8.27143e-24	protein_coding
APOBEC2	1.09213	0.0101709	0.0219231	protein_coding
GPR18	3.31589	9.71506e-91	1.01998e-88	protein_coding
FNDC11	-1.13646	2.25021e-10	2.34851e-09	protein_coding
CD70	1.8857	9.1882e-13	1.27656e-11	protein_coding
NKX2-2	-3.26823	1.69679e-09	1.56564e-08	protein_coding
HCST	3.1562	7.96715e-131	2.81356e-128	protein_coding
KRT36	2.59574	1.51383e-15	2.67789e-14	protein_coding
CCR7	3.02252	1.68742e-71	1.26057e-69	protein_coding
IFI6	1.16335	2.23397e-07	1.45167e-06	protein_coding
EVI2A	2.73783	1.39868e-128	4.52777e-126	protein_coding
CTAG2	-4.03597	3.42598e-08	2.56132e-07	protein_coding
ATP13A4	-1.23925	3.92847e-05	0.000159362	protein_coding
TSPAN8	1.14935	0.00152008	0.00413278	protein_coding
BEST3	1.19682	0.00301635	0.0075304	protein_coding
VIL1	-1.85672	1.2588e-08	1.00534e-07	protein_coding
ZNF835	1.53298	2.83463e-16	5.24852e-15	protein_coding
APOL3	2.50194	4.44149e-80	3.75074e-78	protein_coding
RAC2	1.28727	2.32606e-19	5.07631e-18	protein_coding
WDFY4	3.59403	5.30889e-120	1.21311e-117	protein_coding
CGNL1	1.38539	1.84689e-10	1.94713e-09	protein_coding
ART1	1.50115	0.0020192	0.00530057	protein_coding
SYT5	-1.21136	3.32251e-05	0.000136897	protein_coding
KCNA5	1.87317	8.83253e-14	1.34236e-12	protein_coding
GDPD2	-2.23594	2.08744e-12	2.78464e-11	protein_coding
BST2	1.32927	1.21085e-11	1.47728e-10	protein_coding
EPO	-1.02325	7.13714e-05	0.000271195	protein_coding
HRC	1.09315	0.00273342	0.00689679	protein_coding
FIBCD1	-1.97588	4.17072e-09	3.60837e-08	protein_coding
DUSP9	-1.67766	5.54178e-16	1.00785e-14	protein_coding
LILRB2	2.88577	1.48365e-93	1.66572e-91	protein_coding
EDA2R	1.15419	7.62217e-09	6.28643e-08	protein_coding
KREMEN2	1.10433	9.49752e-06	4.42694e-05	protein_coding
RTBDN	-1.21404	4.17342e-05	0.000168199	protein_coding
RHBG	-1.23518	2.66518e-06	1.40249e-05	protein_coding
BHMT2	1.07602	1.74536e-07	1.15346e-06	protein_coding
MYH8	1.33105	0.00861655	0.0189406	protein_coding
CHIT1	3.31873	1.63433e-23	4.17678e-22	protein_coding
CCNA1	-1.83773	8.7462e-08	6.1195e-07	protein_coding
PEBP4	1.72868	1.19149e-08	9.5629e-08	protein_coding
MRO	1.03382	4.17891e-07	2.57509e-06	protein_coding
CD180	2.96898	1.7854e-91	1.90538e-89	protein_coding
HMGCS2	1.26626	0.00535922	0.0125156	protein_coding
RSAD2	1.99922	1.2049e-18	2.5273e-17	protein_coding
SAA2	1.88919	1.53611e-10	1.63933e-09	protein_coding
ERN2	-1.1291	0.00259012	0.00658222	protein_coding
DOCK2	3.24396	1.10236e-137	4.86616e-135	protein_coding
SPX	1.1581	0.000261426	0.000866499	protein_coding
PRH2	1.33075	0.00272533	0.00687901	protein_coding
CLDN10	1.76734	4.17435e-05	0.000168199	protein_coding
ADAMTS8	1.37082	8.63568e-08	6.0509e-07	protein_coding
FAM189A2	1.36224	1.1713e-07	7.99655e-07	protein_coding
HAVCR2	2.87735	2.24265e-146	1.31997e-143	protein_coding
MSI1	-1.42678	3.95242e-06	2.00177e-05	protein_coding
HNF1A	-1.20093	0.00041812	0.00131346	protein_coding
OASL	1.49144	5.92239e-11	6.60716e-10	protein_coding
FAM71F1	-1.0737	0.0022	0.0057119	protein_coding
ELF5	-1.77026	1.16116e-06	6.56187e-06	protein_coding
TESPA1	3.06909	5.24689e-121	1.22784e-118	protein_coding
PPP1R1A	1.61511	1.74604e-06	9.55843e-06	protein_coding
DOCK10	2.25455	5.04761e-62	3.10252e-60	protein_coding
EDAR	-1.03527	1.46532e-05	6.55607e-05	protein_coding
CNMD	1.55383	0.000760396	0.00223877	protein_coding
IGF2BP3	-1.17486	2.9531e-07	1.87261e-06	protein_coding
ALPK3	1.09849	1.04642e-05	4.81969e-05	protein_coding
SCN7A	1.60078	1.83294e-07	1.20723e-06	protein_coding
GATA4	-1.55527	0.00107911	0.00304645	protein_coding
IL36G	-1.27341	1.16708e-05	5.31616e-05	protein_coding
NR5A1	-4.26618	9.50024e-19	2.00351e-17	protein_coding
DMRT1	-1.89264	1.19689e-07	8.15402e-07	protein_coding
IGFBPL1	1.0965	0.00105225	0.00298188	protein_coding
IRF4	3.11577	1.20845e-65	7.92961e-64	protein_coding
SLCO5A1	1.48818	1.50735e-09	1.40621e-08	protein_coding
DDX60	1.03447	1.88761e-08	1.46242e-07	protein_coding
NXPE4	1.46854	8.12513e-05	0.000305014	protein_coding
ARHGAP20	1.66222	2.19428e-17	4.34892e-16	protein_coding
FXYD2	2.44423	1.36785e-23	3.50962e-22	protein_coding
MMP13	1.17916	0.00109442	0.00308294	protein_coding
BRDT	-5.49577	1.11539e-25	3.04274e-24	protein_coding
IFI44L	1.55705	3.82173e-11	4.35108e-10	protein_coding
DNASE2B	3.31413	1.62935e-19	3.57189e-18	protein_coding
SIX3	-1.32833	0.000262489	0.000869575	protein_coding
CH25H	1.33742	2.86001e-09	2.5319e-08	protein_coding
LBX1	1.20844	0.0099662	0.0215357	protein_coding
MYPN	1.0124	0.0229912	0.044469	protein_coding
AOX1	1.65098	3.48026e-15	5.96094e-14	protein_coding
CILP	2.49464	2.54416e-15	4.41602e-14	protein_coding
HERC5	1.1544	2.49335e-10	2.58836e-09	protein_coding
MMRN1	1.88045	8.62608e-13	1.20017e-11	protein_coding
CD27	3.51829	1.46548e-97	1.813e-95	protein_coding
COL2A1	-2.22381	7.74173e-15	1.29293e-13	protein_coding
PDX1	-1.2097	0.0112138	0.023843	protein_coding
KRT71	-1.67535	4.85749e-10	4.85075e-09	protein_coding
MORN3	-1.19587	1.51137e-06	8.36573e-06	protein_coding
SYT16	-1.05863	0.000195628	0.000667665	protein_coding
GPR65	2.85816	2.61315e-146	1.4928e-143	protein_coding
FGF7	1.72128	4.00077e-12	5.19085e-11	protein_coding
GCNT3	-1.1003	0.000151576	0.000533054	protein_coding
CYP1A1	-2.12869	1.17575e-07	8.02125e-07	protein_coding
NTRK3	1.23068	1.69718e-06	9.31458e-06	protein_coding
IGSF6	2.89642	7.52046e-142	3.74538e-139	protein_coding
MYLK3	1.02024	0.000141362	0.000500577	protein_coding
IRF8	3.41329	3.20538e-150	2.14683e-147	protein_coding
UNC45B	1.45471	0.000497098	0.00153402	protein_coding
RHBDL3	1.19878	2.65699e-05	0.000112067	protein_coding
ABCA8	2.08201	1.25855e-14	2.0646e-13	protein_coding
PIK3R5	2.38945	1.51958e-91	1.63803e-89	protein_coding
RNF157	1.04748	8.10075e-09	6.66416e-08	protein_coding
CBLN2	2.89428	1.79861e-12	2.41093e-11	protein_coding
MYO1F	2.7442	3.53162e-201	2.72481e-197	protein_coding
SIGLEC10	3.23692	4.82077e-138	2.17753e-135	protein_coding
CD53	3.13112	1.38325e-187	6.71673e-184	protein_coding
GPA33	2.8228	1.33526e-41	5.5416e-40	protein_coding
RXRG	1.2937	2.12173e-06	1.13967e-05	protein_coding
DPT	2.31082	4.9755e-26	1.36883e-24	protein_coding
CASQ1	1.50108	3.10864e-05	0.000129098	protein_coding
LHX9	-2.61229	4.04604e-15	6.89958e-14	protein_coding
RORC	1.20143	2.494e-07	1.60507e-06	protein_coding
ECM1	-1.01034	4.3062e-06	2.15732e-05	protein_coding
ANXA9	-1.17267	2.52894e-09	2.25941e-08	protein_coding
SYT14	-1.73201	4.34985e-09	3.75498e-08	protein_coding
ATP6V1C2	-1.45302	2.53932e-11	2.97049e-10	protein_coding
ESPNL	-2.15102	1.01399e-15	1.81518e-14	protein_coding
AGTR1	1.53103	7.96195e-07	4.65377e-06	protein_coding
DDIT4L	1.06516	0.00262142	0.00665218	protein_coding
ANK2	1.60954	2.05634e-13	3.00982e-12	protein_coding
GZMA	3.78022	5.42167e-85	5.01453e-83	protein_coding
IQGAP2	2.29016	2.52123e-48	1.19439e-46	protein_coding
KCNMB1	1.44584	1.16472e-35	4.2049e-34	protein_coding
SCUBE3	-1.27411	0.000198256	0.000675803	protein_coding
SCML4	4.01056	1.49293e-104	2.14795e-102	protein_coding
RSPO3	2.35571	3.87942e-28	1.12463e-26	protein_coding
ASB15	1.47755	0.000675838	0.0020192	protein_coding
ZAN	-1.16241	2.44311e-05	0.000104085	protein_coding
STRA8	-2.25587	8.77694e-08	6.1388e-07	protein_coding
GPR174	4.18694	5.52613e-79	4.58693e-77	protein_coding
IL2RG	3.33927	7.9614e-135	3.03205e-132	protein_coding
HTR2C	-1.35892	0.00238987	0.00613422	protein_coding
DOK2	2.6803	1.07452e-106	1.60542e-104	protein_coding
IFNK	1.3012	0.00212904	0.0055499	protein_coding
HMCN2	1.04296	3.02445e-06	1.57237e-05	protein_coding
CACNA1B	-1.06728	0.00187074	0.00495775	protein_coding
FAM13C	1.28402	1.17183e-09	1.11299e-08	protein_coding
VAX1	-1.35702	0.00029652	0.000968762	protein_coding
SLC5A12	-1.38103	3.24717e-07	2.04308e-06	protein_coding
LRRC4C	1.20569	4.04124e-05	0.000163527	protein_coding
SAA4	1.56531	2.89805e-06	1.51355e-05	protein_coding
SCGB1A1	-1.68859	1.48976e-05	6.65186e-05	protein_coding
SYT8	-1.05576	0.000328684	0.00106082	protein_coding
HTR3B	-1.54447	0.000267219	0.00088374	protein_coding
ZP1	-1.15691	0.000100938	0.00036984	protein_coding
CDH22	1.2715	9.61713e-05	0.000354581	protein_coding
FERMT3	2.79444	8.86364e-154	6.62148e-151	protein_coding
HMGA2	-1.82021	4.74842e-12	6.09978e-11	protein_coding
FCGR1A	3.18148	6.8742e-93	7.67342e-91	protein_coding
CD226	2.98087	1.53225e-111	2.54366e-109	protein_coding
RGS18	2.76893	1.69812e-90	1.7544e-88	protein_coding
NR3C2	1.11856	6.38292e-06	3.0855e-05	protein_coding
TMEM45B	-1.09674	2.4016e-05	0.000102523	protein_coding
ZNF385D	1.51394	3.69216e-13	5.26525e-12	protein_coding
GFRA1	2.26206	1.22433e-18	2.56529e-17	protein_coding
POU4F1	-1.167	0.00281509	0.00707891	protein_coding
LGI2	2.20503	1.41692e-22	3.50139e-21	protein_coding
CD96	3.01846	2.26053e-114	4.06539e-112	protein_coding
C16orf89	1.13188	5.8616e-05	0.000227381	protein_coding
CD8A	4.07806	6.8454e-123	1.82135e-120	protein_coding
KCNJ16	-1.2707	0.00160965	0.00434631	protein_coding
CHST9	-1.00033	0.0209147	0.0409254	protein_coding
ABI3BP	2.30497	4.05008e-22	9.84539e-21	protein_coding
ABCA9	1.40305	3.70396e-12	4.82184e-11	protein_coding
ENPP3	1.01384	0.000256693	0.000852412	protein_coding
C10orf90	-1.2412	0.000203124	0.000690701	protein_coding
PDLIM3	1.45623	3.18377e-07	2.0064e-06	protein_coding
MAGEC1	-3.60261	2.90263e-07	1.845e-06	protein_coding
SLA	2.92857	1.10389e-172	1.78674e-169	protein_coding
MAGEA8	-1.0705	0.000478336	0.00148417	protein_coding
BATF	2.45809	1.83821e-58	1.0626e-56	protein_coding
ART3	2.82198	1.48375e-22	3.65721e-21	protein_coding
CXCL13	2.77309	2.05086e-38	7.82589e-37	protein_coding
CLDN17	-1.0384	0.0187945	0.0373528	protein_coding
CLDN8	-1.85669	2.09117e-05	9.07232e-05	protein_coding
FGF18	1.21005	7.82004e-07	4.57772e-06	protein_coding
HKDC1	-2.48051	7.63352e-18	1.54283e-16	protein_coding
MS4A1	4.4189	1.98081e-41	8.20324e-40	protein_coding
COX6A2	1.52143	0.00299075	0.00747225	protein_coding
LHFPL4	1.86803	6.03371e-05	0.000233219	protein_coding
ATP2B2	1.80106	7.30772e-09	6.03991e-08	protein_coding
KLHL40	1.26409	0.0261035	0.0497263	protein_coding
SYN2	-1.05845	0.000400176	0.00126302	protein_coding
NRG1	-1.31727	2.7982e-08	2.12635e-07	protein_coding
KIT	1.58854	6.45678e-14	9.90601e-13	protein_coding
SLC34A2	1.25303	0.00263581	0.0066791	protein_coding
EXTL1	1.30925	4.72689e-06	2.3511e-05	protein_coding
CD1B	2.82162	2.36842e-44	1.04549e-42	protein_coding
CPA2	-1.1104	0.000512632	0.0015767	protein_coding
TNNI1	1.53574	2.13992e-05	9.24872e-05	protein_coding
HOXB13	1.14854	0.0053898	0.0125704	protein_coding
C1QC	3.21008	2.24333e-127	7.14299e-125	protein_coding
IGF2BP1	-2.16786	3.66439e-11	4.18422e-10	protein_coding
CLDN14	1.09593	1.57888e-06	8.72447e-06	protein_coding
TFF1	-1.43577	0.00286134	0.00717477	protein_coding
UBASH3A	3.36321	1.5356e-94	1.76485e-92	protein_coding
GAB3	2.26145	1.42096e-108	2.19042e-106	protein_coding
ITGB2	2.98072	6.13065e-130	2.08904e-127	protein_coding
PLPP7	1.16568	5.90398e-07	3.54257e-06	protein_coding
CD3G	3.6113	6.29192e-124	1.77113e-121	protein_coding
CCR5	3.67834	2.05518e-158	2.10093e-155	protein_coding
MYL3	2.17046	2.09611e-08	1.61687e-07	protein_coding
FOXH1	-3.81527	1.54776e-33	5.29264e-32	protein_coding
CCDC155	1.51026	0.000939697	0.00269717	protein_coding
CD300LG	2.22067	8.57763e-16	1.54405e-14	protein_coding
KRT84	1.9933	1.56952e-09	1.45582e-08	protein_coding
KRT82	-1.09293	0.000328249	0.00105959	protein_coding
ALOX15	-1.71146	4.15992e-06	2.09376e-05	protein_coding
SCIMP	3.68449	3.15283e-119	6.80416e-117	protein_coding
FGF19	-1.63147	0.00199559	0.00524357	protein_coding
SLC1A7	1.87479	1.84882e-13	2.71016e-12	protein_coding
LAPTM5	2.80401	1.78218e-155	1.50502e-152	protein_coding
NEXN	1.13757	2.40028e-06	1.27424e-05	protein_coding
GBP4	3.13747	2.64371e-80	2.2423e-78	protein_coding
GFI1	1.73524	3.6456e-26	1.0058e-24	protein_coding
VCAM1	4.17357	5.83064e-69	4.07369e-67	protein_coding
SLAMF9	-1.98078	1.03278e-12	1.42368e-11	protein_coding
SLAMF6	3.85952	2.22187e-129	7.31448e-127	protein_coding
AXDND1	-1.08651	0.00012984	0.000464093	protein_coding
SNED1	1.41868	3.2614e-13	4.68191e-12	protein_coding
FRZB	1.73814	3.27501e-18	6.74554e-17	protein_coding
NEURL3	1.65869	3.64863e-14	5.73824e-13	protein_coding
C1QTNF7	1.29295	2.53638e-08	1.93724e-07	protein_coding
TNFAIP8L2	2.86053	4.98297e-148	3.22614e-145	protein_coding
LMOD3	1.33945	0.00141679	0.00388073	protein_coding
CCKAR	2.97982	1.82816e-13	2.68189e-12	protein_coding
TRAT1	4.31218	1.61758e-101	2.22825e-99	protein_coding
DPPA2	-2.17892	0.000636984	0.00191489	protein_coding
FCRL1	4.35751	1.89148e-38	7.23193e-37	protein_coding
MNDA	2.8816	2.6416e-116	4.84035e-114	protein_coding
AIM2	1.49018	4.03319e-11	4.57574e-10	protein_coding
CD200R1	1.67517	6.16315e-22	1.49075e-20	protein_coding
DNASE1L3	1.31146	5.83456e-09	4.9293e-08	protein_coding
CLEC3B	1.07725	3.70812e-10	3.76491e-09	protein_coding
CCR1	2.87896	1.00464e-99	1.31845e-97	protein_coding
RTP3	1.83116	7.94627e-06	3.75707e-05	protein_coding
LRRC2	1.36027	2.10464e-05	9.12056e-05	protein_coding
FBXO40	1.77061	7.24464e-05	0.000274615	protein_coding
SCRG1	1.44005	4.79956e-07	2.92506e-06	protein_coding
SPINK1	-2.22937	3.76467e-14	5.90163e-13	protein_coding
ENPP6	4.04785	2.88347e-33	9.82556e-32	protein_coding
CSF2	-1.03093	0.000616629	0.00185888	protein_coding
GJB7	-1.00738	0.000978798	0.00279497	protein_coding
SAMD3	3.40487	1.13535e-89	1.14259e-87	protein_coding
PI16	3.28626	1.1657e-23	3.00283e-22	protein_coding
TBX20	-1.32677	0.0260605	0.049659	protein_coding
MYOZ3	1.00885	0.0013084	0.00361187	protein_coding
TAGAP	2.87779	1.36945e-84	1.25466e-82	protein_coding
SLC13A4	-1.42486	3.58111e-12	4.67132e-11	protein_coding
SLC35G3	-1.88033	1.27999e-05	5.78571e-05	protein_coding
SUN3	-1.41404	4.96826e-06	2.45669e-05	protein_coding
CA3	1.02618	0.00608629	0.0139832	protein_coding
DCSTAMP	2.74877	4.62573e-21	1.08378e-19	protein_coding
CYBB	3.43074	1.79466e-140	8.29944e-138	protein_coding
ASB11	1.74679	5.27257e-05	0.000207055	protein_coding
NGB	-1.70971	4.65692e-05	0.000185541	protein_coding
PDZRN4	1.28884	3.6451e-05	0.000149144	protein_coding
CCDC38	-1.86443	1.50655e-10	1.60955e-09	protein_coding
ASPG	-1.31882	1.13006e-07	7.7559e-07	protein_coding
MFAP4	1.68009	5.98979e-14	9.21867e-13	protein_coding
PRKCB	2.9095	1.55774e-81	1.33287e-79	protein_coding
PLIN1	1.35332	4.44457e-07	2.72583e-06	protein_coding
TAC3	-1.10742	0.00381133	0.00926849	protein_coding
MS4A7	2.65744	1.67553e-88	1.66891e-86	protein_coding
MS4A15	-1.64982	4.291e-06	2.15112e-05	protein_coding
SNX20	2.96074	1.23213e-123	3.37066e-121	protein_coding
CD3D	3.53189	7.49715e-126	2.24026e-123	protein_coding
GNG8	2.14923	5.68791e-19	1.21804e-17	protein_coding
JSRP1	1.99988	7.84021e-16	1.41262e-14	protein_coding
FAM129C	3.06493	1.57831e-35	5.63519e-34	protein_coding
GPD1	1.3958	4.47913e-08	3.29414e-07	protein_coding
LAIR1	2.96845	1.51469e-124	4.39101e-122	protein_coding
LAIR2	2.08393	7.98036e-28	2.28617e-26	protein_coding
TMIGD2	3.13533	2.60173e-62	1.60424e-60	protein_coding
TRPV3	-1.19354	3.79816e-07	2.35918e-06	protein_coding
KLK11	-1.05934	5.44573e-05	0.00021295	protein_coding
RCOR2	-1.55855	5.61385e-15	9.45688e-14	protein_coding
CD300C	2.62677	1.00489e-89	1.02189e-87	protein_coding
CD300A	2.53157	1.64334e-122	4.31331e-120	protein_coding
SLC22A11	-1.07271	0.000116607	0.000421133	protein_coding
KCNJ4	-1.82114	2.94161e-06	1.53341e-05	protein_coding
FOXI1	1.21764	0.0111393	0.0236975	protein_coding
FAM107A	1.2191	1.82108e-08	1.4154e-07	protein_coding
CX3CR1	2.61899	1.24451e-52	6.37786e-51	protein_coding
XIRP1	1.20924	0.000589794	0.0017838	protein_coding
RHOH	2.81319	3.02647e-108	4.6286e-106	protein_coding
TNXB	1.89586	7.28834e-16	1.31685e-14	protein_coding
HFE2	1.19368	0.0244767	0.0469959	protein_coding
COL3A1	1.27047	2.06263e-07	1.34663e-06	protein_coding
SIGLEC7	2.80744	8.83659e-87	8.45483e-85	protein_coding
AR	1.48736	9.9371e-08	6.89069e-07	protein_coding
RAB3B	-2.14362	1.08046e-14	1.78603e-13	protein_coding
RNASE6	2.83541	9.18505e-133	3.43079e-130	protein_coding
SCN9A	-1.57699	4.42867e-06	2.21639e-05	protein_coding
CD52	3.09221	2.9544e-118	6.10461e-116	protein_coding
HTRA4	2.01196	1.54507e-17	3.0938e-16	protein_coding
ZNF280A	-1.326	0.0051371	0.0120548	protein_coding
CTNND2	1.20507	6.76595e-06	3.25442e-05	protein_coding
MYRIP	1.34868	2.5528e-08	1.94749e-07	protein_coding
SERPINA9	1.16635	0.000375784	0.00119536	protein_coding
GPR25	3.92801	5.40823e-55	2.87792e-53	protein_coding
RNF150	2.04123	1.45142e-15	2.56983e-14	protein_coding
VGLL2	1.31582	0.00495214	0.0116829	protein_coding
FABP6	1.2609	2.2978e-06	1.22408e-05	protein_coding
SLN	1.49045	0.00138733	0.0038081	protein_coding
MZB1	2.95237	1.40103e-26	3.90979e-25	protein_coding
SGCD	1.05618	0.000182311	0.00062684	protein_coding
LMOD2	1.29343	0.0162715	0.0329657	protein_coding
PLAC1	-1.55144	5.48247e-09	4.65818e-08	protein_coding
PKIA	1.26588	4.64659e-07	2.83986e-06	protein_coding
KCNG3	-1.08262	8.14977e-05	0.000305675	protein_coding
MUC7	-2.61759	1.51768e-05	6.7641e-05	protein_coding
CSN3	1.34527	0.0252021	0.0482219	protein_coding
KRT9	-1.1668	8.42985e-06	3.96928e-05	protein_coding
CDK5R2	-1.74096	5.39225e-07	3.25968e-06	protein_coding
NEUROD2	-2.18316	7.41642e-11	8.19859e-10	protein_coding
PTCRA	3.2421	2.90611e-63	1.80337e-61	protein_coding
GPR82	2.61834	1.08553e-72	8.26836e-71	protein_coding
CFAP46	-1.267	3.98351e-06	2.01647e-05	protein_coding
ANGPTL7	2.22258	3.66411e-11	4.18422e-10	protein_coding
C3AR1	2.76445	4.61974e-109	7.23623e-107	protein_coding
CD8B	3.45163	1.13864e-54	6.00972e-53	protein_coding
CCL11	1.40652	1.01121e-07	6.99456e-07	protein_coding
FRMD3	1.09697	2.64444e-10	2.73789e-09	protein_coding
CXCR6	3.35681	7.67513e-120	1.71349e-117	protein_coding
RCAN2	1.16949	5.2433e-11	5.88674e-10	protein_coding
IL16	2.64252	1.99376e-87	1.93624e-85	protein_coding
MYOZ2	1.30833	0.00511547	0.0120113	protein_coding
SYNPO2	1.79303	1.1747e-08	9.43601e-08	protein_coding
CTSW	3.21151	7.01718e-68	4.76555e-66	protein_coding
THEMIS	2.53011	4.29256e-24	1.11912e-22	protein_coding
CCL19	4.13557	5.69447e-50	2.78599e-48	protein_coding
COL6A5	3.10156	1.32297e-25	3.59889e-24	protein_coding
2020-12-01	-1.19579	6.18819e-05	0.000238621	protein_coding
ADAMTS20	-1.4459	5.24315e-06	2.57556e-05	protein_coding
C1QB	3.4795	1.21227e-119	2.6456e-117	protein_coding
C1QA	3.42219	9.42428e-119	2.01151e-116	protein_coding
NDNF	1.10827	7.26003e-05	0.000274983	protein_coding
SAA1	2.5111	1.81034e-18	3.76872e-17	protein_coding
AGR3	-1.46608	0.00185643	0.00492521	protein_coding
TCAP	1.27361	0.0013063	0.00360708	protein_coding
NRROS	2.10571	1.86831e-58	1.0768e-56	protein_coding
TLR10	3.43065	2.51993e-59	1.50137e-57	protein_coding
PODN	1.60848	3.32532e-11	3.81723e-10	protein_coding
ABRA	1.09873	0.00954699	0.0207603	protein_coding
CMKLR1	2.74146	1.14731e-86	1.08703e-84	protein_coding
ADGRE1	1.25066	6.92206e-06	3.31641e-05	protein_coding
AMY1B	1.23607	0.0192553	0.0381277	protein_coding
GPR171	3.2887	1.52646e-91	1.63803e-89	protein_coding
GPR149	-2.04749	0.000758516	0.00223459	protein_coding
SLC22A1	-1.01319	5.65365e-05	0.000220062	protein_coding
C1orf127	1.90058	2.37672e-19	5.18104e-18	protein_coding
LPL	1.68095	1.15617e-15	2.05643e-14	protein_coding
TBC1D10C	3.28405	8.55145e-120	1.88744e-117	protein_coding
TSGA10IP	-1.37787	5.72976e-05	0.00022266	protein_coding
CREG2	-1.02634	0.000232087	0.000780034	protein_coding
ZNF683	3.77808	5.0134e-60	3.0335e-58	protein_coding
ENTHD1	1.0684	7.26136e-06	3.45934e-05	protein_coding
GNG7	1.14859	1.99293e-09	1.81136e-08	protein_coding
MAGEB6	-1.99244	0.000830261	0.00241627	protein_coding
KCNA3	3.8717	3.08363e-67	2.07244e-65	protein_coding
KCNA2	5.04452	5.16091e-47	2.39237e-45	protein_coding
CD163	2.94723	8.64522e-59	5.05771e-57	protein_coding
CA8	1.06325	0.000167895	0.000582117	protein_coding
CD28	3.1267	2.2048e-95	2.61121e-93	protein_coding
DYNAP	1.17616	0.0161952	0.0328281	protein_coding
TMEM139	-1.16839	6.54798e-05	0.000251148	protein_coding
ZFP42	-3.05537	5.03838e-09	4.31103e-08	protein_coding
HES7	-1.49906	2.88299e-09	2.54992e-08	protein_coding
HLA-DQB1	3.10689	3.05777e-83	2.73692e-81	protein_coding
HTR1D	-1.2541	1.79036e-06	9.77075e-06	protein_coding
CIITA	3.24941	8.92712e-113	1.50775e-110	protein_coding
FCER1A	1.29219	3.89343e-08	2.89076e-07	protein_coding
2020-09-01	2.45097	3.12033e-77	2.52526e-75	protein_coding
TH	-1.60696	2.32678e-05	9.97184e-05	protein_coding
MYLPF	1.2477	0.00206863	0.00541131	protein_coding
F2	-1.34416	0.00015804	0.000552189	protein_coding
CCDC129	1.37033	0.00409769	0.00987706	protein_coding
FUT7	3.2439	3.21478e-101	4.39723e-99	protein_coding
FCRL6	3.34413	3.25756e-71	2.38761e-69	protein_coding
ADIPOQ	3.31924	8.52817e-08	5.98204e-07	protein_coding
SAGE1	-3.35978	1.92267e-07	1.26162e-06	protein_coding
P2RY13	3.3071	1.2874e-97	1.60289e-95	protein_coding
SLC2A4	1.1618	5.0164e-06	2.47607e-05	protein_coding
P2RY8	2.96048	3.62491e-87	3.50282e-85	protein_coding
NLRP10	-1.07321	0.00362807	0.00888514	protein_coding
B4GALNT4	-1.21553	1.14917e-05	5.24321e-05	protein_coding
IFNL1	1.13971	0.000494022	0.00152671	protein_coding
CAV3	1.05978	0.0229479	0.0443985	protein_coding
RNASE10	-1.64399	2.68451e-07	1.71913e-06	protein_coding
CLEC4G	2.17566	1.93649e-17	3.8498e-16	protein_coding
PLCXD3	1.48539	7.95605e-06	3.76078e-05	protein_coding
CTNNA3	1.0875	0.00313748	0.00780371	protein_coding
ACSM5	2.57577	4.43321e-29	1.3288e-27	protein_coding
FOXL2	-1.10836	0.00015513	0.000543583	protein_coding
CCR4	3.13152	8.92951e-61	5.45402e-59	protein_coding
SH2D1A	3.66459	9.87491e-117	1.82667e-114	protein_coding
NPW	-1.87835	5.47679e-11	6.12763e-10	protein_coding
CLECL1	3.24021	8.48779e-97	1.03684e-94	protein_coding
KRTAP19-1	-2.44026	3.71208e-07	2.30793e-06	protein_coding
GAST	-1.71314	1.134e-07	7.77465e-07	protein_coding
DHRS7C	1.93539	9.26391e-05	0.000342664	protein_coding
TUSC5	2.05241	8.72255e-10	8.44978e-09	protein_coding
CLCNKB	-1.26613	4.88447e-06	2.42018e-05	protein_coding
USP18	1.09585	8.59678e-14	1.30858e-12	protein_coding
LRRC14B	1.09165	0.00305392	0.00761177	protein_coding
MIXL1	1.47735	1.70386e-10	1.80842e-09	protein_coding
MFSD6L	-1.26756	1.71898e-05	7.59336e-05	protein_coding
SFTPA2	1.54378	3.76534e-05	0.000153514	protein_coding
GPRIN3	2.72246	7.6675e-117	1.43198e-114	protein_coding
STAC3	1.45748	1.37098e-06	7.63215e-06	protein_coding
ROR1	1.33237	4.07905e-11	4.62507e-10	protein_coding
PDIA2	-2.94771	2.52527e-16	4.70262e-15	protein_coding
KRT79	-2.17168	2.8549e-09	2.52853e-08	protein_coding
SRL	1.04357	0.00326746	0.00808765	protein_coding
C11orf87	-2.70562	1.7746e-10	1.8796e-09	protein_coding
IFIT1	1.12332	2.33283e-06	1.24104e-05	protein_coding
IKZF1	3.32664	2.44202e-122	6.00398e-120	protein_coding
EVI2B	3.15314	6.74907e-151	4.68169e-148	protein_coding
CALHM1	-3.42974	1.32478e-21	3.18063e-20	protein_coding
BTLA	3.4308	6.99275e-97	8.59621e-95	protein_coding
GABRA5	-1.46959	0.0054481	0.0126911	protein_coding
SLC36A2	1.99361	1.22462e-08	9.80051e-08	protein_coding
TRDN	1.19673	0.0147364	0.0302436	protein_coding
KRT3	-1.57567	1.88508e-06	1.02331e-05	protein_coding
KLK12	-1.26362	0.000353561	0.0011336	protein_coding
MPPED1	-1.71106	2.09971e-05	9.10125e-05	protein_coding
CXCR3	4.02659	8.20877e-137	3.39232e-134	protein_coding
QRFPR	-1.81816	0.000383569	0.00121733	protein_coding
C1QL4	-1.76465	7.91982e-10	7.69903e-09	protein_coding
GPR141	3.1403	6.48106e-64	4.08707e-62	protein_coding
TMPRSS11A	-1.00001	0.00305034	0.00760549	protein_coding
MITF	1.16496	2.20811e-12	2.93554e-11	protein_coding
LILRA5	2.20162	5.119e-40	2.03742e-38	protein_coding
SPATA21	-1.28515	0.00291146	0.00728805	protein_coding
CIDEC	1.43069	1.05819e-05	4.86467e-05	protein_coding
ATP13A5	-2.32833	1.18654e-10	1.28034e-09	protein_coding
PRR27	1.21572	0.0200645	0.0395005	protein_coding
ISG15	1.48492	2.8283e-11	3.28161e-10	protein_coding
KBTBD12	1.56072	0.000143504	0.000507516	protein_coding
LIN28B	-3.0388	4.83049e-06	2.39588e-05	protein_coding
ASCL4	2.90756	4.87061e-11	5.48098e-10	protein_coding
FYB2	2.24952	3.82011e-11	4.35108e-10	protein_coding
TPRG1	-1.0284	6.19474e-08	4.43823e-07	protein_coding
NWD1	1.03823	0.000316423	0.00102517	protein_coding
PLA2G2A	2.24554	3.33772e-10	3.41023e-09	protein_coding
IL17REL	6.02214	5.61088e-59	3.30243e-57	protein_coding
C19orf35	2.26621	1.90901e-58	1.09701e-56	protein_coding
PDCD1	3.68397	6.97546e-130	2.33594e-127	protein_coding
SELL	3.15092	3.2265e-66	2.12435e-64	protein_coding
IGFL3	-1.12928	0.00487521	0.0115308	protein_coding
DUPD1	1.60058	0.00102057	0.00289932	protein_coding
CNR2	3.77831	2.22061e-48	1.05713e-46	protein_coding
ENTPD8	-1.63449	4.0129e-07	2.48225e-06	protein_coding
LRRK2	1.14238	9.73461e-10	9.37409e-09	protein_coding
AADACL3	1.52092	0.00810856	0.0179561	protein_coding
CGB5	-2.05374	1.96074e-08	1.51486e-07	protein_coding
RELN	1.32813	6.87372e-08	4.88862e-07	protein_coding
APOD	1.34017	2.28893e-07	1.4844e-06	protein_coding
PLAC9	1.27802	5.2957e-15	8.93644e-14	protein_coding
NUGGC	3.08784	3.39717e-50	1.69188e-48	protein_coding
TOGARAM2	1.14935	6.5781e-10	6.45161e-09	protein_coding
SYCP2	1.0606	0.00100405	0.00285738	protein_coding
MYBPC1	1.97841	3.32567e-05	0.000136998	protein_coding
PAX5	1.64315	7.95669e-11	8.75596e-10	protein_coding
HLA-DRB1	3.32956	7.45031e-141	3.52945e-138	protein_coding
SERPINA3	1.35829	4.09038e-05	0.000165309	protein_coding
ATP2A1	1.20224	0.000123319	0.000442495	protein_coding
ADH7	-1.10984	0.000980728	0.00279963	protein_coding
POTEF	-1.16703	6.83348e-06	3.27801e-05	protein_coding
ADH1B	3.06545	7.14011e-16	1.29127e-14	protein_coding
HLA-DQA1	3.41616	3.42901e-127	1.07422e-124	protein_coding
TMEM26	1.57295	9.22487e-19	1.94755e-17	protein_coding
SIGLEC15	1.38371	4.93623e-09	4.22922e-08	protein_coding
MAGEA6	-1.27231	0.0222329	0.043183	protein_coding
FAM110D	1.00847	9.55942e-11	1.04487e-09	protein_coding
SPN	3.31913	2.03963e-147	1.27793e-144	protein_coding
GZMM	3.54175	2.1053e-90	2.16356e-88	protein_coding
COL4A6	-1.25452	1.94339e-06	1.05202e-05	protein_coding
MYH6	2.16192	3.408e-07	2.13528e-06	protein_coding
MPEG1	3.29778	1.70035e-122	4.40344e-120	protein_coding
SERPINB2	-1.34757	6.14248e-07	3.66642e-06	protein_coding
MAP1LC3C	2.27951	1.52488e-24	4.03511e-23	protein_coding
PRB3	-1.08808	5.15959e-07	3.13187e-06	protein_coding
KEL	3.75204	4.32238e-27	1.21848e-25	protein_coding
FCGR1B	3.12922	2.35838e-69	1.65966e-67	protein_coding
MB	1.35411	0.000557509	0.00169699	protein_coding
PEG3	1.07762	3.89902e-05	0.000158366	protein_coding
TPM2	1.13205	1.15913e-06	6.5523e-06	protein_coding
B3GNT6	-1.14378	0.00671618	0.0152411	protein_coding
HLA-DRB5	3.32818	5.84105e-101	7.87852e-99	protein_coding
PLN	1.00455	0.000734554	0.00217588	protein_coding
SH2D1B	1.38094	2.58326e-07	1.65812e-06	protein_coding
CD3E	3.45945	8.65986e-160	9.34447e-157	protein_coding
DMD	1.49186	9.00362e-14	1.36623e-12	protein_coding
RORB	3.73615	1.5193e-28	4.45089e-27	protein_coding
DDO	1.14056	1.57937e-08	1.24082e-07	protein_coding
HLA-DOA	3.57323	2.35085e-118	4.90974e-116	protein_coding
HLA-DMA	2.99961	4.79778e-136	1.90178e-133	protein_coding
HLA-DRA	3.34885	4.84453e-174	8.55411e-171	protein_coding
AIF1	2.80722	2.00519e-124	5.72747e-122	protein_coding
LST1	2.68127	5.56229e-118	1.09128e-115	protein_coding
PSORS1C2	-1.1992	0.000660169	0.00197939	protein_coding
SPDYC	-3.22345	4.53406e-14	7.06783e-13	protein_coding
SPINK9	-1.09719	0.000916988	0.00263861	protein_coding
PSG5	-2.50308	4.92745e-12	6.32139e-11	protein_coding
PKHD1L1	1.97757	1.21774e-13	1.8194e-12	protein_coding
C15orf59	-1.01012	5.29807e-05	0.000207846	protein_coding
EXOC3L4	1.99178	2.55432e-13	3.71074e-12	protein_coding
HTN3	-1.63152	0.018	0.0360011	protein_coding
TECRL	1.32016	0.0123708	0.0259732	protein_coding
DPF3	1.39625	8.88827e-14	1.34978e-12	protein_coding
ONECUT3	-2.3781	3.30163e-12	4.32126e-11	protein_coding
SERPINB11	-1.13954	0.00224318	0.00581002	protein_coding
FOXL2NB	-1.40413	1.07727e-05	4.94418e-05	protein_coding
XKR4	4.76628	3.94368e-37	1.47588e-35	protein_coding
KRTAP3-1	-2.12105	5.19094e-05	0.000204469	protein_coding
ACKR1	1.61602	4.75376e-11	5.35881e-10	protein_coding
LINGO4	2.00393	1.38918e-11	1.68744e-10	protein_coding
GPSM3	2.32821	8.96173e-146	4.97325e-143	protein_coding
LAT	1.27918	1.86913e-14	3.01529e-13	protein_coding
FOXI3	-1.63718	8.5613e-05	0.000318923	protein_coding
SMTNL1	1.93299	1.5217e-11	1.84265e-10	protein_coding
HMX1	1.05496	0.00236887	0.00608846	protein_coding
TDRD15	-1.93761	0.00345697	0.00850688	protein_coding
EBF2	1.21451	8.18587e-09	6.73134e-08	protein_coding
MAGEA3	-1.62326	0.00405206	0.00978164	protein_coding
HLA-DPB1	3.29815	3.48898e-176	9.68092e-173	protein_coding
C4B	2.18467	3.21285e-21	7.59988e-20	protein_coding
CT62	-1.21858	0.000213408	0.000722193	protein_coding
LTB	2.87618	5.05188e-79	4.21127e-77	protein_coding
ZNF883	-2.05482	1.42168e-14	2.31994e-13	protein_coding
PRAC2	-1.6915	0.000503714	0.00155173	protein_coding
ANKRD66	1.65134	0.000402872	0.00127029	protein_coding
HLA-DPA1	3.45926	2.74943e-165	3.33763e-162	protein_coding
PAGE2	-1.68049	0.0170378	0.0343496	protein_coding
NFAM1	2.96533	8.78918e-137	3.55651e-134	protein_coding
HLA-DQA2	3.3145	1.24126e-58	7.23996e-57	protein_coding
KLHL41	1.44707	0.00141149	0.00386732	protein_coding
LILRA4	4.04712	2.84456e-83	2.55786e-81	protein_coding
DWORF	1.21959	0.0211881	0.0413813	protein_coding
LCE1F	-1.24318	0.0020709	0.00541653	protein_coding
TNFRSF13B	3.82714	2.38744e-39	9.36794e-38	protein_coding
AQP1	1.0927	8.55638e-15	1.42408e-13	protein_coding
PLCXD2	-1.19261	3.56737e-07	2.22366e-06	protein_coding
TDGF1	2.18226	2.25924e-14	3.61757e-13	protein_coding
HLA-DMB	3.41044	4.76492e-183	1.85098e-179	protein_coding
AC083902.2	1.18642	0.00245063	0.0062704	protein_coding
ACTN3	1.2547	7.48246e-06	3.55334e-05	protein_coding
NAIP	2.54409	1.87845e-47	8.74941e-46	protein_coding
PTX4	-1.89293	9.9304e-06	4.60062e-05	protein_coding
SIGLEC14	3.03445	1.53856e-64	9.92804e-63	protein_coding
SAA2-SAA4	2.49504	1.0094e-15	1.80864e-14	protein_coding
TIFAB	3.56576	1.06593e-108	1.65628e-106	protein_coding
SALL3	1.76941	0.0003116	0.0010114	protein_coding
KHDC1L	-1.58067	3.01736e-06	1.56911e-05	protein_coding
MGAM2	2.22063	2.83344e-08	2.14929e-07	protein_coding
CCDC187	-1.14041	0.00217803	0.00566469	protein_coding
MUC22	-1.51039	9.78827e-05	0.000360344	protein_coding
TMEM249	-1.1894	1.97948e-07	1.29715e-06	protein_coding
GOLGA6L7P	-3.0844	5.44599e-10	5.40232e-09	protein_coding
GFY	-1.08077	0.00128053	0.00354299	protein_coding
MMP12	2.03171	1.02358e-22	2.56198e-21	protein_coding
GDF10	1.3887	4.29271e-06	2.15112e-05	protein_coding
CT45A1	-2.20411	0.00449696	0.0107316	protein_coding
SPIB	6.67717	1.20877e-106	1.79221e-104	protein_coding
CT45A10	-2.36762	0.00501413	0.0118119	protein_coding
AC004233.2	-1.95541	1.0409e-06	5.93407e-06	protein_coding
MUSTN1	1.08423	0.0103256	0.0221975	protein_coding
AGBL1	1.06182	0.0176791	0.0354587	protein_coding
CCL23	2.06	6.09789e-23	1.53419e-21	protein_coding
CCL4	2.71696	1.4844e-78	1.22168e-76	protein_coding
CCL18	2.84941	1.50287e-40	6.04354e-39	protein_coding
CCL14	1.43518	8.33093e-08	5.85637e-07	protein_coding
GPIHBP1	1.17214	1.48011e-07	9.89949e-07	protein_coding
IGF2BP2-AS1	-1.29846	9.58499e-08	6.66318e-07	long_non_coding
AL357033.1	-1.13735	1.855e-06	1.00895e-05	long_non_coding
C20orf166-AS1	1.24125	0.000537114	0.00164315	long_non_coding
MIR1-1HG	1.6775	0.00650963	0.01484	long_non_coding
C20orf197	-1.08288	0.00140686	0.00385626	long_non_coding
C10orf91	-1.69984	1.52057e-15	2.68735e-14	long_non_coding
LINC00518	-1.69351	2.32405e-07	1.50417e-06	long_non_coding
LINC01405	1.07308	0.00356798	0.00875674	long_non_coding
LINC00839	1.09142	0.000161616	0.000563161	long_non_coding
LINC00943	1.82578	1.88001e-17	3.74518e-16	long_non_coding
AC004988.1	1.57979	3.11015e-12	4.08717e-11	long_non_coding
MUC19	2.21308	2.45746e-08	1.87844e-07	long_non_coding
AC007249.1	-2.23157	4.0892e-13	5.82291e-12	long_non_coding
AL683807.1	1.37439	1.68829e-11	2.02668e-10	long_non_coding
AC098613.1	2.72744	3.10479e-89	3.10847e-87	long_non_coding
AC073365.1	-2.70971	1.17104e-07	7.99655e-07	long_non_coding
LINC02561	-2.44696	4.41816e-15	7.49467e-14	long_non_coding
LINC01857	3.41478	1.20032e-46	5.55091e-45	long_non_coding
AL391427.1	-2.02168	5.53842e-11	6.19302e-10	long_non_coding
AC010789.1	-1.87957	2.53359e-05	0.000107441	long_non_coding
AC019155.3	-1.58636	0.000918035	0.00264046	long_non_coding
AL583808.1	-1.55907	0.000147203	0.000519275	long_non_coding
AC073957.1	-1.55305	2.17745e-05	9.38697e-05	long_non_coding
LINC01980	-1.26363	0.000873813	0.00252899	long_non_coding
CADM3-AS1	1.25992	4.24962e-06	2.13283e-05	long_non_coding
P3H2-AS1	-1.28979	4.50167e-06	2.24944e-05	long_non_coding
LINC00626	-1.63107	6.40429e-05	0.000246026	long_non_coding
NRIR	2.0159	1.60043e-19	3.51245e-18	long_non_coding
LINC01748	-1.38072	1.12902e-05	5.15975e-05	long_non_coding
TEX41	-1.11162	1.67634e-05	7.42692e-05	long_non_coding
NAALADL2-AS2	-1.58858	0.000135724	0.00048246	long_non_coding
AC244021.1	1.37602	1.24748e-07	8.45506e-07	long_non_coding
SNAP25-AS1	-2.04054	1.18997e-11	1.45546e-10	long_non_coding
LINC00392	-2.14447	0.000536359	0.00164134	long_non_coding
AL590764.1	2.80452	2.35701e-71	1.74733e-69	long_non_coding
AP001065.1	-1.34067	0.00226978	0.00586952	long_non_coding
AL596223.1	-1.90378	5.50688e-08	3.98065e-07	long_non_coding
AC011287.1	-1.06559	9.83313e-06	4.56256e-05	long_non_coding
MYOSLID	-1.42913	2.10916e-11	2.50405e-10	long_non_coding
CASC20	-1.99816	1.41902e-05	6.36378e-05	long_non_coding
AF274855.1	-1.34467	0.0178147	0.03569	long_non_coding
LINC01508	-1.72725	8.82606e-07	5.10812e-06	long_non_coding
LINC01160	-1.43292	9.17216e-07	5.28795e-06	long_non_coding
AC005392.2	-1.00379	0.000722617	0.00214379	long_non_coding
AC074389.2	-2.88952	0.000223501	0.000753657	long_non_coding
LINC01249	-2.29414	0.000148639	0.000523865	long_non_coding
CLEC12A-AS1	-1.04678	6.82792e-05	0.00026065	long_non_coding
AL033397.1	-1.32531	0.0128143	0.0268029	long_non_coding
HS1BP3-IT1	-1.27421	7.40353e-06	3.52103e-05	long_non_coding
LINC01807	-1.50757	0.00202268	0.00530826	long_non_coding
LINC02043	-1.24195	1.03276e-06	5.8963e-06	long_non_coding
AF165147.1	-2.64034	5.88535e-21	1.36736e-19	long_non_coding
AC011899.2	2.41392	3.33641e-36	1.21582e-34	long_non_coding
ERVH48-1	-1.72859	4.18377e-08	3.08979e-07	long_non_coding
CCDC144NL-AS1	-1.19973	0.00018853	0.000646165	long_non_coding
LINC00702	1.07637	3.91464e-05	0.000158835	long_non_coding
LINC01518	-1.27013	0.00265222	0.00671719	long_non_coding
LINC01694	-2.09701	8.00376e-12	9.96519e-11	long_non_coding
AC009264.1	-1.33615	0.000291182	0.000954213	long_non_coding
AC128709.2	-2.19232	1.75419e-11	2.09801e-10	long_non_coding
AF127577.3	-1.02492	0.00116219	0.0032484	long_non_coding
LINC02154	-1.13012	0.000567434	0.00172234	long_non_coding
LINC01871	3.18453	1.14291e-48	5.46769e-47	long_non_coding
AC004448.4	-3.39347	1.98238e-15	3.45946e-14	long_non_coding
AL034399.2	-1.1597	2.44468e-09	2.19321e-08	long_non_coding
C10orf71-AS1	1.9681	0.000463735	0.00144414	long_non_coding
AC019117.2	-1.7793	4.50361e-07	2.75942e-06	long_non_coding
AC010894.3	-1.48223	3.59921e-05	0.00014736	long_non_coding
DLX2-AS1	-2.16534	5.42154e-16	9.88757e-15	long_non_coding
UNQ6494	3.28065	1.0385e-41	4.31921e-40	long_non_coding
AL359771.1	-1.02847	8.56819e-05	0.000319118	long_non_coding
KCNMB2-AS1	-1.07954	1.79836e-06	9.80339e-06	long_non_coding
LINC00426	3.15185	1.74117e-88	1.72544e-86	long_non_coding
LINC02031	-2.43411	6.19636e-17	1.20352e-15	long_non_coding
AC128689.1	-1.54381	6.42856e-05	0.00024686	long_non_coding
HOXA11-AS	-1.6631	2.8765e-08	2.17988e-07	long_non_coding
ADAMTS9-AS1	1.42164	1.41277e-08	1.11682e-07	long_non_coding
LINC01322	-1.40946	8.85302e-05	0.000328529	long_non_coding
LINC00861	3.69962	1.47384e-69	1.04476e-67	long_non_coding
LINC00461	-1.27349	0.00100771	0.00286643	long_non_coding
LINC00968	1.03102	2.26982e-06	1.21017e-05	long_non_coding
PCED1B-AS1	3.16536	1.7814e-137	7.68891e-135	long_non_coding
AC108174.1	-1.93754	5.07172e-07	3.0832e-06	long_non_coding
AC114956.1	-1.16656	1.82789e-13	2.68189e-12	long_non_coding
AC010275.1	-1.3714	0.000163491	0.00056888	long_non_coding
FLJ42969	-1.64558	1.90165e-08	1.47272e-07	long_non_coding
LINC02428	-1.58472	2.71807e-07	1.73889e-06	long_non_coding
TMEM132D-AS1	-2.38315	6.25886e-05	0.000241175	long_non_coding
LINC01234	-1.36381	0.000887648	0.00256483	long_non_coding
AP000808.1	1.24331	9.27413e-09	7.54951e-08	long_non_coding
AC034213.1	1.08041	0.00157021	0.00425571	long_non_coding
AP002784.1	-1.52679	2.31851e-08	1.78064e-07	long_non_coding
AC079160.1	-1.23962	6.00046e-05	0.000232268	long_non_coding
AC010343.3	-1.29821	0.000359786	0.00115164	long_non_coding
AC025419.1	-1.02268	0.000113083	0.000409398	long_non_coding
AC108865.1	-1.15766	0.00215797	0.00561852	long_non_coding
AC010595.1	-1.01959	0.00673323	0.0152708	long_non_coding
AC105460.1	-2.88168	4.49632e-10	4.50862e-09	long_non_coding
LINC02163	-1.0076	0.00247506	0.00632373	long_non_coding
AC034223.2	-1.29918	0.000820609	0.00239102	long_non_coding
LINC02384	3.40179	1.05065e-57	5.96692e-56	long_non_coding
AC105460.2	-2.41353	1.3535e-09	1.27307e-08	long_non_coding
LINC02241	-2.97822	5.57701e-08	4.02835e-07	long_non_coding
AL928742.1	3.47705	1.13615e-22	2.82916e-21	long_non_coding
AC011632.1	-1.63208	0.000293187	0.000959165	long_non_coding
LINC01419	-2.55025	1.69699e-06	9.31458e-06	long_non_coding
AC105118.1	-1.56944	1.84158e-07	1.21086e-06	long_non_coding
MIR2052HG	-1.23483	4.14665e-05	0.000167409	long_non_coding
SMILR	-1.07773	8.17538e-07	4.7599e-06	long_non_coding
AC079949.1	-1.22123	2.72054e-06	1.42814e-05	long_non_coding
LINC02446	4.66947	9.51407e-85	8.7579e-83	long_non_coding
LINC00944	1.69766	2.93007e-16	5.41491e-15	long_non_coding
AC156455.1	-1.07018	0.000291868	0.00095598	long_non_coding
AC022613.1	1.34882	1.29675e-08	1.03224e-07	long_non_coding
AC008011.2	-1.5586	5.74839e-10	5.68778e-09	long_non_coding
AC131157.1	-1.18568	8.67596e-07	5.03175e-06	long_non_coding
G2E3-AS1	-1.71176	1.29198e-05	5.83855e-05	long_non_coding
AC008083.1	-1.32012	2.19332e-05	9.44377e-05	long_non_coding
AL157871.2	1.64222	2.08323e-11	2.47478e-10	long_non_coding
LINC01269	-1.06593	7.7149e-05	0.000290964	long_non_coding
AC122685.1	-2.07285	9.96537e-07	5.69622e-06	long_non_coding
AC131532.1	-1.53859	2.54372e-05	0.000107786	long_non_coding
LINC01956	-1.639	2.83304e-05	0.000118834	long_non_coding
LINC00519	-1.45594	3.65397e-12	4.75997e-11	long_non_coding
AC023906.2	-1.34958	5.32467e-08	3.86476e-07	long_non_coding
LINC01833	-1.20831	0.00403377	0.00974356	long_non_coding
LINC02253	-1.92107	9.44561e-05	0.000348787	long_non_coding
LINC00052	1.20074	0.0173405	0.0348659	long_non_coding
AC087612.1	-1.54322	3.90826e-05	0.000158642	long_non_coding
AC104041.1	-1.29377	4.98165e-05	0.000196864	long_non_coding
AC023906.5	-1.4724	1.42411e-11	1.72771e-10	long_non_coding
AC100839.1	-1.71501	4.73403e-06	2.35405e-05	long_non_coding
AL365361.1	3.50181	6.97002e-65	4.51263e-63	long_non_coding
AL163952.1	-1.56358	4.19518e-05	0.000168912	long_non_coding
LINC02137	-1.4441	1.67566e-08	1.3113e-07	long_non_coding
AC106820.4	1.45678	4.58581e-08	3.3586e-07	long_non_coding
AC068700.1	1.33487	4.60312e-06	2.29601e-05	long_non_coding
AL499627.1	1.95449	0.000665083	0.00199227	long_non_coding
AC112236.1	-1.06211	8.77921e-05	0.000326164	long_non_coding
AC021087.4	1.20106	0.000598727	0.00180772	long_non_coding
DLGAP1-AS5	2.47985	1.20566e-07	8.20801e-07	long_non_coding
AC105243.1	-3.4037	7.97581e-12	9.94314e-11	long_non_coding
DLGAP1-AS2	-1.13124	2.06788e-09	1.87334e-08	long_non_coding
AC005722.2	-1.26385	1.2535e-07	8.48912e-07	long_non_coding
AC007220.1	1.25305	3.35924e-06	1.72884e-05	long_non_coding
AC079062.1	-2.01308	0.000510589	0.00157091	long_non_coding
MIR133A1HG	1.43241	0.000124672	0.000446773	long_non_coding
LINC00668	-1.77093	8.86632e-07	5.12684e-06	long_non_coding
KC6	-1.14843	0.0013485	0.00371287	long_non_coding
LINC02073	1.01521	7.25924e-05	0.000274983	long_non_coding
AC024592.2	-1.10534	7.14455e-05	0.000271404	long_non_coding
AC007785.1	-1.20435	3.04213e-05	0.000126634	long_non_coding
AC243960.1	3.00733	1.25779e-68	8.72501e-67	long_non_coding
AC010329.1	-1.35647	0.00196888	0.00518318	long_non_coding
AC006262.1	-1.21019	5.07378e-06	2.50059e-05	long_non_coding
IGFL2-AS1	-1.52375	1.09679e-06	6.22892e-06	long_non_coding
PLS3-AS1	-1.00422	1.72053e-09	1.58303e-08	long_non_coding
AC019080.4	-1.65452	1.8218e-05	7.99297e-05	long_non_coding
U62317.3	1.17187	1.31908e-13	1.96771e-12	long_non_coding
MYHAS	1.05109	0.000256986	0.000853236	long_non_coding
U62317.5	1.14904	1.31516e-10	1.41442e-09	long_non_coding
AC009275.1	-1.03429	2.43868e-05	0.000103919	long_non_coding
AL161431.1	-1.9049	6.75656e-11	7.50329e-10	long_non_coding
FLJ36000	-1.79492	0.0143631	0.029615	long_non_coding
AC243829.4	3.2052	4.96788e-68	3.38566e-66	long_non_coding
AL133325.3	-1.61431	0.000517105	0.00158769	long_non_coding
AC079949.2	-1.61647	6.64963e-10	6.51315e-09	long_non_coding
AC023310.4	-1.2471	0.00124545	0.00345527	long_non_coding
TRG-AS1	3.23873	1.58162e-110	2.53883e-108	long_non_coding
