# Supplementary material for: Transcriptome analysis reveals the link between lncRNA-mRNA co-expression network and tumor immune microenvironment and overall survival in head and neck squamous cell carcinoma
Source: BMC Med Genomics. 2020 Mar 30;13:57. doi: 10.1186/s12920-020-0707-0 (PMC7104528; doi:10.1186/s12920-020-0707-0)
Supplement: Supplementary file 5 — Additional file 5. Information of the genes in purple module that associated with male HNSCC survival. [file 12920_2020_707_MOESM5_ESM.xlsx]

## Sheet: purple_sur.lnc.pc.oddsratio.deg
Additional file 5. Information of the genes in purple module that associated with male HNSCC survival.
Gene	DEG (high IS vs. low IS)			Survival analysis		Type
	log2FoldChange	pvalue	padj	odds ratio (95% CI)	pvalue
LINC01857	3.41478	1.20032e-46	5.55091e-45	1.62097399053748 (1.01956994530106-2.57712253103255)	0.0348163	long_non_coding
LINC01980	-1.26363	0.000873813	0.00252899	0.482723815027528 (0.302137576339232-0.771245617371008)	0.0022037	long_non_coding
CADM3-AS1	1.25992	4.24962e-06	2.13283e-05	1.66564514606401 (1.07395708728492-2.58331900357447)	0.02287	long_non_coding
LINC01748	-1.38072	1.12902e-05	5.15975e-05	0.602317731063976 (0.375945818499277-0.964997165289004)	0.03123	long_non_coding
AL590764.1	2.80452	2.35701e-71	1.74733e-69	1.78376141658626 (1.16174727187122-2.73880978104377)	0.00802466	long_non_coding
MYOSLID	-1.42913	2.10916e-11	2.50405e-10	0.601938154176266 (0.382577049162031-0.94707600010704)	0.028518	long_non_coding
AC011899.2	2.41392	3.33641e-36	1.21582e-34	1.85836070772937 (1.17002935100401-2.95163921919474)	0.00709499	long_non_coding
AF127577.3	-1.02492	0.00116219	0.0032484	0.620561626506248 (0.396971036469339-0.970087731631835)	0.0388438	long_non_coding
LINC01871	3.18453	1.14291e-48	5.46769e-47	1.69613881987599 (1.099775722617-2.61588507286245)	0.0169991	long_non_coding
AL034399.2	-1.1597	2.44468e-09	2.19321e-08	0.54801178723889 (0.353394659129356-0.849806048831186)	0.00767818	long_non_coding
LINC00426	3.15185	1.74117e-88	1.72544e-86	2.13157768721264 (1.33695378179509-3.39848953530929)	0.00164192	long_non_coding
LINC00861	3.69962	1.47384e-69	1.04476e-67	2.30801241018442 (1.45668700907273-3.65687429927463)	0.000318318	long_non_coding
PCED1B-AS1	3.16536	1.7814e-137	7.68891e-135	2.12403620411756 (1.36592460523663-3.30291275163065)	0.000755843	long_non_coding
LINC01234	-1.36381	0.000887648	0.00256483	0.495853590272184 (0.309318886250664-0.794878017201212)	0.00466943	long_non_coding
AP000808.1	1.24331	9.27413e-09	7.54951e-08	1.67811755452226 (1.05635029574643-2.66585671262192)	0.0288958	long_non_coding
AC079160.1	-1.23962	6.00046e-05	0.000232268	0.614912430639595 (0.389861526777873-0.969875895372798)	0.0402699	long_non_coding
LINC02384	3.40179	1.05065e-57	5.96692e-56	2.47195737055974 (1.58766008834728-3.84879187095118)	5.5497e-05	long_non_coding
AL928742.1	3.47705	1.13615e-22	2.82916e-21	2.24584363436701 (1.50185795507628-3.35838260401307)	0.000193548	long_non_coding
LINC02446	4.66947	9.51407e-85	8.7579e-83	1.66352726981536 (1.06935823306798-2.58783529395937)	0.0234332	long_non_coding
AC104041.1	-1.29377	4.98165e-05	0.000196864	0.58365375436216 (0.382194485533589-0.891304605050632)	0.0131664	long_non_coding
AL365361.1	3.50181	6.97002e-65	4.51263e-63	2.62591619679851 (1.68902516405697-4.08249445854683)	2.10908e-05	long_non_coding
AC007785.1	-1.20435	3.04213e-05	0.000126634	0.537691386424784 (0.334140231407989-0.865241595772998)	0.012073	long_non_coding
AC243960.1	3.00733	1.25779e-68	8.72501e-67	2.04525658382809 (1.31375277554587-3.18406519975119)	0.00160027	long_non_coding
IGFL2-AS1	-1.52375	1.09679e-06	6.22892e-06	0.596989987588058 (0.375430360215699-0.949302675136944)	0.0278465	long_non_coding
AL161431.1	-1.9049	6.75656e-11	7.50329e-10	0.500773770840837 (0.311946067786051-0.803902967400588)	0.00347886	long_non_coding
TRG-AS1	3.23873	1.58162e-110	2.53883e-108	1.97817519583951 (1.26737870142214-3.0876146972043)	0.002776	long_non_coding
ITGAL	3.46339	3.24878e-112	5.43975e-110	2.15795689040494 (1.38483368005231-3.36269835715597)	0.000505166	protein_coding
CD79B	3.07736	1.5556e-53	8.05718e-52	2.15493113401757 (1.38546572791406-3.35174526428005)	0.000819193	protein_coding
MLXIPL	-1.59742	2.69965e-08	2.05307e-07	0.606976215676722 (0.378566271238048-0.973198497563895)	0.0406035	protein_coding
CD4	3.01825	4.85415e-158	4.71411e-155	1.85013594222302 (1.16979227642453-2.92616310920419)	0.00671254	protein_coding
BTK	2.64656	2.21863e-110	3.53217e-108	1.89433065434216 (1.22864479902465-2.92068841281801)	0.00349422	protein_coding
LTF	2.27935	6.2876e-07	3.74499e-06	1.70059034768868 (1.06080256292673-2.72624485622748)	0.0298807	protein_coding
CD6	2.79297	3.53692e-91	3.75397e-89	2.40019186601297 (1.54010096515692-3.74061254684548)	0.000120232	protein_coding
WAS	2.78196	7.23851e-124	2.00848e-121	2.2060234269634 (1.4164312080764-3.43577530102603)	0.000492909	protein_coding
TNFRSF1B	2.57778	7.76526e-142	3.77062e-139	1.81919154832061 (1.17495191256601-2.81667517971312)	0.0069443	protein_coding
LCP2	2.7287	5.21041e-169	6.74678e-166	1.55823209272691 (1.00537119421652-2.41511520199886)	0.0430113	protein_coding
TNFRSF17	3.03673	2.40069e-27	6.78728e-26	2.80741294729909 (1.80532699855204-4.36572845971059)	6.51263e-06	protein_coding
CD84	3.39944	2.81904e-111	4.64019e-109	1.92915326143286 (1.24044696801772-3.00023491697058)	0.00263438	protein_coding
SPI1	2.72577	9.2374e-155	7.17672e-152	1.61981444567695 (1.03404411480298-2.53741479774649)	0.0324667	protein_coding
FGF10	1.62606	2.83081e-06	1.48242e-05	1.52914476214197 (1.00079744774178-2.3364205303105)	0.0437389	protein_coding
IGF2BP2	-1.0549	5.71297e-09	4.8371e-08	0.383167568699971 (0.245237854049082-0.598673423696094)	3.28543e-05	protein_coding
ARHGAP15	2.86786	3.05152e-170	4.23355e-167	1.95160135221167 (1.26388067815199-3.01353435003333)	0.00254999	protein_coding
CST7	3.0427	3.13787e-147	1.90459e-144	1.97845734684563 (1.26143738056389-3.10304223863865)	0.0032621	protein_coding
P2RY10	3.66465	1.52158e-101	2.11097e-99	2.08824794695712 (1.30122502890678-3.35128774124053)	0.00160524	protein_coding
ITM2A	2.17896	6.00917e-45	2.68313e-43	1.72038917110625 (1.07960001995748-2.74151430654494)	0.0224766	protein_coding
PTPRC	3.50278	6.16785e-127	1.87185e-124	2.21911160951452 (1.40460750755459-3.50593052436088)	0.000407631	protein_coding
NME8	2.25502	1.62766e-44	7.20136e-43	1.74898995543388 (1.09805234013767-2.78581061429646)	0.019393	protein_coding
CASS4	2.41495	6.70953e-67	4.47832e-65	1.72977166779435 (1.12014337037447-2.67118486957948)	0.0110694	protein_coding
TESC	2.33258	9.28911e-43	4.0005e-41	1.74161198085593 (1.10074857365258-2.75559048129939)	0.0193363	protein_coding
LYZ	3.12381	4.72247e-40	1.88346e-38	1.99230150385519 (1.27481165664257-3.11360918421263)	0.00158028	protein_coding
ADA2	2.74159	3.93518e-64	2.48968e-62	1.60884146258226 (1.04447982445612-2.47814346540549)	0.024945	protein_coding
LGALS2	2.9155	1.44162e-85	1.34618e-83	1.57556322759009 (1.01829851194451-2.43779152676341)	0.0402051	protein_coding
GRAP2	2.93739	1.10886e-89	1.12174e-87	1.72202112883787 (1.11315724726202-2.66391543104788)	0.0144558	protein_coding
TCL1A	4.4204	2.76655e-53	1.42155e-51	1.98629101004309 (1.27652025488251-3.090708479938)	0.00243552	protein_coding
SLA2	3.54318	5.32361e-155	4.30835e-152	1.9604834453074 (1.24507086666754-3.0869691374368)	0.00369882	protein_coding
PPP1R16B	2.91248	1.20945e-96	1.465e-94	2.28834957631747 (1.46804313803346-3.56702309882192)	0.000252117	protein_coding
TLR8	3.68529	4.98758e-115	9.05362e-113	2.00136667388111 (1.29190227989612-3.10044236754814)	0.00145001	protein_coding
CD37	3.1377	4.34288e-131	1.56207e-128	1.80042891670717 (1.15417272160963-2.80854349043586)	0.00823478	protein_coding
LILRB1	3.21476	4.69339e-157	4.34094e-154	1.77051349436089 (1.15656583341665-2.71036714309088)	0.00736997	protein_coding
RASAL3	2.74313	1.95297e-105	2.85207e-103	2.29253146928014 (1.49007435889504-3.52713977410974)	0.000156934	protein_coding
SIGLEC8	3.76952	1.93214e-63	1.20668e-61	1.7449440679577 (1.10441950667592-2.75695039964035)	0.0161024	protein_coding
NKG7	4.13961	2.26031e-122	5.70156e-120	1.79964385529484 (1.1572471004668-2.79863998327934)	0.00964544	protein_coding
PIK3CG	3.16572	8.8423e-80	7.4348e-78	2.16936815991434 (1.35765344599171-3.46639138812961)	0.000684813	protein_coding
TFEC	3.14395	1.88101e-122	4.80722e-120	1.65181639261201 (1.06957098132263-2.55102040215013)	0.0198654	protein_coding
TMEM176B	2.77135	1.52416e-90	1.58309e-88	1.60448858048232 (1.01604208337996-2.53373718176536)	0.0410073	protein_coding
TNFSF8	3.1487	2.78056e-102	3.91354e-100	2.22554750641428 (1.43160965198315-3.45978507231041)	0.000272883	protein_coding
SPOCK2	2.90681	5.54983e-54	2.88993e-52	2.70860693438656 (1.73998580665619-4.21644331634285)	6.87344e-06	protein_coding
P2RX1	2.17072	5.08891e-34	1.75563e-32	2.39517428236044 (1.55437069371622-3.69079259283065)	8.93139e-05	protein_coding
ABI3	2.66909	6.22186e-175	1.20847e-171	2.15571008384343 (1.37571438150427-3.37794387269754)	0.000794623	protein_coding
CLNK	2.90738	2.77526e-85	2.57913e-83	2.42019681761318 (1.55261789798731-3.77256544805903)	0.000100631	protein_coding
CRTAM	3.5225	1.31723e-96	1.57929e-94	1.7486200867115 (1.10270378385808-2.77288629313753)	0.0162602	protein_coding
IL10RA	3.08736	1.99348e-170	2.97841e-167	1.83299520767823 (1.18666773660087-2.83134977697757)	0.00508099	protein_coding
C11orf21	2.98123	9.33238e-70	6.68867e-68	2.51787999945506 (1.63203780392535-3.88454218180954)	3.27831e-05	protein_coding
SELPLG	2.85628	6.0349e-213	1.17216e-208	2.23754039457961 (1.44623139244455-3.46181602994587)	0.000264702	protein_coding
GZMK	4.56561	7.49185e-120	1.69203e-117	2.05562578821567 (1.33219014447923-3.17191761152769)	0.000986011	protein_coding
ITK	3.53145	9.94341e-118	1.93131e-115	2.3353748429801 (1.492312013645-3.654715372761)	0.000185917	protein_coding
IL12B	3.02084	4.82786e-50	2.37999e-48	1.71066779298295 (1.09805927406722-2.66505130192999)	0.0161354	protein_coding
STC2	-1.1072	6.66474e-08	4.75043e-07	0.59813593965085 (0.376767565438146-0.949568474361523)	0.031112	protein_coding
CYTIP	2.94803	1.40624e-142	7.18774e-140	1.9559787324041 (1.24347377858048-3.07674586108656)	0.00328245	protein_coding
TACR1	1.69413	3.38945e-11	3.88626e-10	1.62119341875832 (1.01503114657382-2.58934724308399)	0.0395857	protein_coding
IL18RAP	2.71156	1.29431e-58	7.52678e-57	1.65211510182892 (1.068736790328-2.55393501411467)	0.0250923	protein_coding
PLEK	3.07525	1.87863e-117	3.61274e-115	1.76267672489792 (1.14077663797922-2.72360875306902)	0.0084871	protein_coding
CD2	3.57156	1.19707e-155	1.05685e-152	2.15705273223382 (1.37357617703114-3.3874178712783)	0.000910298	protein_coding
SLAMF1	3.15829	2.11357e-121	5.06814e-119	2.59634985973761 (1.67872419437299-4.01556885684688)	2.07224e-05	protein_coding
CD48	3.61009	2.94385e-175	6.35315e-172	2.19419015043886 (1.41895138000503-3.3929777187051)	0.000379012	protein_coding
PLA2G2D	4.87176	1.4948e-59	8.96096e-58	1.97048651043497 (1.23312236749493-3.14876867872739)	0.0033579	protein_coding
CR2	3.58199	3.67366e-21	8.64891e-20	1.83364661854743 (1.16559365032564-2.88459011489218)	0.00932081	protein_coding
FASLG	3.91626	1.29537e-85	1.21546e-83	1.93835604380556 (1.2591632549531-2.98390549261816)	0.00271364	protein_coding
LRMP	1.39779	1.17481e-09	1.11527e-08	1.82361048518321 (1.16885440601923-2.84514066469235)	0.00818651	protein_coding
CXorf21	2.90044	1.22709e-118	2.59063e-116	1.8467442250013 (1.17651204814264-2.89879244157316)	0.00644895	protein_coding
SASH3	3.28896	4.11916e-179	1.33344e-175	2.25009190300173 (1.44938260262622-3.49315188603763)	0.000252105	protein_coding
LAX1	3.31098	3.48408e-68	2.39969e-66	2.55339688423 (1.64110446411481-3.97283402181966)	3.25837e-05	protein_coding
CD244	2.46135	1.0682e-56	5.96196e-55	2.01279082965878 (1.2891430008346-3.14265129728481)	0.00209531	protein_coding
LY9	2.85844	1.02309e-45	4.64286e-44	1.91218018314652 (1.21887835826812-2.99983425582651)	0.00413378	protein_coding
PTGFR	1.57335	2.7114e-11	3.15539e-10	1.86368026376527 (1.2015445650931-2.89069937683006)	0.00542817	protein_coding
ARHGAP9	2.74163	3.8611e-118	7.89411e-116	1.85501385850494 (1.20572297345738-2.85395276609698)	0.00525512	protein_coding
NCKAP1L	3.24374	2.15057e-175	5.22131e-172	2.03461064553108 (1.30814524730427-3.16451134722163)	0.00115728	protein_coding
ZNF831	3.8727	1.57531e-94	1.79983e-92	2.41254616420037 (1.54003741433999-3.77937505946396)	9.86499e-05	protein_coding
IL9R	2.90733	2.75892e-63	1.71752e-61	2.11849126356838 (1.37528511318139-3.26332713907855)	0.000726314	protein_coding
GPR18	3.31589	9.71506e-91	1.01998e-88	1.92153502232497 (1.22366106183906-3.01741794126569)	0.00449629	protein_coding
CCR7	3.02252	1.68742e-71	1.26057e-69	2.46988162267758 (1.59084125977371-3.83464735564387)	7.45852e-05	protein_coding
EVI2A	2.73783	1.39868e-128	4.52777e-126	1.61769903621798 (1.05145679130172-2.48888037381047)	0.0252937	protein_coding
ZNF835	1.53298	2.83463e-16	5.24852e-15	1.91603364476084 (1.2167448516583-3.01721837807823)	0.00350354	protein_coding
WDFY4	3.59403	5.30889e-120	1.21311e-117	2.03641384927728 (1.31155025090444-3.16189285364292)	0.00125152	protein_coding
CGNL1	1.38539	1.84689e-10	1.94713e-09	1.80895525877457 (1.15716247240811-2.82788217408946)	0.00819102	protein_coding
KCNA5	1.87317	8.83253e-14	1.34236e-12	1.79886368627841 (1.15948668511286-2.79081304111411)	0.00880295	protein_coding
DUSP9	-1.67766	5.54178e-16	1.00785e-14	0.634811101784337 (0.400248165141843-1.00683818202098)	0.0490304	protein_coding
CD180	2.96898	1.7854e-91	1.90538e-89	1.89830939821099 (1.23961211817137-2.90702109031658)	0.00334918	protein_coding
DOCK2	3.24396	1.10236e-137	4.86616e-135	2.16925323255577 (1.38395625418857-3.40015052694903)	0.000423455	protein_coding
TESPA1	3.06909	5.24689e-121	1.22784e-118	1.83073554547307 (1.16420857302781-2.8788592655197)	0.00795712	protein_coding
DOCK10	2.25455	5.04761e-62	3.10252e-60	2.30582064993403 (1.47806551776471-3.59714018476179)	0.000117602	protein_coding
IRF4	3.11577	1.20845e-65	7.92961e-64	2.35534552994146 (1.51198860137388-3.66911004512486)	0.000170602	protein_coding
NXPE4	1.46854	8.12513e-05	0.000305014	1.63869881556915 (1.10069770727298-2.43966512367936)	0.0229635	protein_coding
CD27	3.51829	1.46548e-97	1.813e-95	2.37077887536185 (1.5369641970614-3.65694431048443)	9.58823e-05	protein_coding
GPR65	2.85816	2.61315e-146	1.4928e-143	1.92529761048742 (1.25643208274653-2.95023578261841)	0.0021301	protein_coding
IRF8	3.41329	3.20538e-150	2.14683e-147	2.05284569453833 (1.31249781108232-3.21080569430394)	0.00144657	protein_coding
PIK3R5	2.38945	1.51958e-91	1.63803e-89	1.5472863793778 (0.993120651105136-2.4106790420116)	0.0492681	protein_coding
MYO1F	2.7442	3.53162e-201	2.72481e-197	1.92101593886985 (1.24375653217132-2.96706159279387)	0.00261407	protein_coding
SIGLEC10	3.23692	4.82077e-138	2.17753e-135	1.78348349301795 (1.14506605075989-2.77784269977847)	0.00969881	protein_coding
CD53	3.13112	1.38325e-187	6.71673e-184	1.62336785566615 (1.05504501444655-2.49783010082516)	0.0243093	protein_coding
GPA33	2.8228	1.33526e-41	5.5416e-40	2.19545282460433 (1.4170930953115-3.40133836020391)	0.000427317	protein_coding
SCML4	4.01056	1.49293e-104	2.14795e-102	2.5113605479511 (1.5854007110792-3.97813105401731)	0.000127829	protein_coding
GPR174	4.18694	5.52613e-79	4.58693e-77	2.03670171920874 (1.30493923878251-3.17880999340475)	0.00144722	protein_coding
IL2RG	3.33927	7.9614e-135	3.03205e-132	2.39535714331069 (1.52942692099519-3.75155933588251)	0.000111568	protein_coding
DOK2	2.6803	1.07452e-106	1.60542e-104	1.93466697576464 (1.25634656351497-2.97922278439032)	0.0022064	protein_coding
HMCN2	1.04296	3.02445e-06	1.57237e-05	1.63216579629016 (1.0295529475608-2.58749702275237)	0.0347212	protein_coding
FERMT3	2.79444	8.86364e-154	6.62148e-151	1.91206175143905 (1.23189798207057-2.96776209923746)	0.00312289	protein_coding
HMGA2	-1.82021	4.74842e-12	6.09978e-11	0.496046216911433 (0.312072838779982-0.788475697770107)	0.00246841	protein_coding
CD226	2.98087	1.53225e-111	2.54366e-109	2.4325739799034 (1.55238598968424-3.81182013173584)	8.39455e-05	protein_coding
RGS18	2.76893	1.69812e-90	1.7544e-88	1.75224000719147 (1.14059844698401-2.69187201764214)	0.00958417	protein_coding
CD96	3.01846	2.26053e-114	4.06539e-112	2.21806613953874 (1.40667449302015-3.49748106173827)	0.000591457	protein_coding
CD8A	4.07806	6.8454e-123	1.82135e-120	1.71518605789912 (1.11452270819329-2.63957225060087)	0.0140754	protein_coding
ENPP3	1.01384	0.000256693	0.000852412	1.99465148423999 (1.26330406892806-3.14938789594555)	0.00325573	protein_coding
SLA	2.92857	1.10389e-172	1.78674e-169	1.84103900346332 (1.18502941508641-2.86020293599721)	0.00610359	protein_coding
BATF	2.45809	1.83821e-58	1.0626e-56	1.87592665862622 (1.20336710468486-2.9243784501373)	0.00608611	protein_coding
CXCL13	2.77309	2.05086e-38	7.82589e-37	2.08744767417114 (1.30491122423384-3.33925995230895)	0.00221757	protein_coding
MS4A1	4.4189	1.98081e-41	8.20324e-40	1.97667824001414 (1.27043706951686-3.07552176986722)	0.00256118	protein_coding
KIT	1.58854	6.45678e-14	9.90601e-13	1.6859742964818 (1.06400331567283-2.67152299859122)	0.0257061	protein_coding
CD1B	2.82162	2.36842e-44	1.04549e-42	1.92964269156378 (1.23176557413489-3.02291360896385)	0.0027057	protein_coding
UBASH3A	3.36321	1.5356e-94	1.76485e-92	2.17754748279146 (1.39677285070976-3.39476317670548)	0.000564786	protein_coding
GAB3	2.26145	1.42096e-108	2.19042e-106	1.62904272865745 (1.04206651821-2.54665145210714)	0.0292304	protein_coding
ITGB2	2.98072	6.13065e-130	2.08904e-127	1.87489616837552 (1.18711760611757-2.96115197354849)	0.00579422	protein_coding
CD3G	3.6113	6.29192e-124	1.77113e-121	1.86307989822909 (1.21599565280116-2.85450585221205)	0.00416827	protein_coding
CCR5	3.67834	2.05518e-158	2.10093e-155	2.42287374790677 (1.54640702003853-3.7961009761515)	9.0729e-05	protein_coding
GBP4	3.13747	2.64371e-80	2.2423e-78	1.97505978763402 (1.25066405209811-3.11903197200307)	0.00286775	protein_coding
GFI1	1.73524	3.6456e-26	1.0058e-24	1.74285117873805 (1.1041283733185-2.75106618454083)	0.0146506	protein_coding
VCAM1	4.17357	5.83064e-69	4.07369e-67	2.05521878598983 (1.33832806740784-3.15612020785507)	0.000663425	protein_coding
SLAMF6	3.85952	2.22187e-129	7.31448e-127	2.24407055312284 (1.44031584864311-3.4963530062779)	0.000365952	protein_coding
FRZB	1.73814	3.27501e-18	6.74554e-17	1.96634379213517 (1.24271129054966-3.11134849926273)	0.0030259	protein_coding
C1QTNF7	1.29295	2.53638e-08	1.93724e-07	1.75148406642176 (1.12197596919047-2.73419085539122)	0.0101533	protein_coding
TNFAIP8L2	2.86053	4.98297e-148	3.22614e-145	1.83981068926688 (1.16857281347893-2.89661314493834)	0.0083782	protein_coding
TRAT1	4.31218	1.61758e-101	2.22825e-99	1.77402269434192 (1.11969247660933-2.81073293407351)	0.0141909	protein_coding
FCRL1	4.35751	1.89148e-38	7.23193e-37	2.6601868112756 (1.6648870441963-4.25049488825876)	5.12453e-05	protein_coding
MNDA	2.8816	2.6416e-116	4.84035e-114	1.53564184865055 (1.00510613170797-2.34621580043454)	0.0452521	protein_coding
CLEC3B	1.07725	3.70812e-10	3.76491e-09	1.78369366879323 (1.14519809753663-2.77817707777959)	0.00959491	protein_coding
SPINK1	-2.22937	3.76467e-14	5.90163e-13	0.441086756470043 (0.284246813438715-0.684466870110439)	0.000317978	protein_coding
ENPP6	4.04785	2.88347e-33	9.82556e-32	2.15454964626982 (1.37297040761532-3.38105188028353)	0.000716941	protein_coding
SAMD3	3.40487	1.13535e-89	1.14259e-87	2.14460868671227 (1.36191726964392-3.37711146017279)	0.000809982	protein_coding
TAGAP	2.87779	1.36945e-84	1.25466e-82	1.80360958008894 (1.12950299299436-2.88003443777049)	0.0124127	protein_coding
PRKCB	2.9095	1.55774e-81	1.33287e-79	1.86498243954652 (1.18959534937274-2.92381733137311)	0.00581621	protein_coding
SNX20	2.96074	1.23213e-123	3.37066e-121	2.31778569131589 (1.50373609014651-3.57252216400902)	0.000109475	protein_coding
CD3D	3.53189	7.49715e-126	2.24026e-123	2.03630562079817 (1.30921156708312-3.16720435837011)	0.00186834	protein_coding
GNG8	2.14923	5.68791e-19	1.21804e-17	2.34054781049759 (1.4687477774737-3.72981946747027)	0.000492056	protein_coding
FAM129C	3.06493	1.57831e-35	5.63519e-34	1.73977683122213 (1.12512832583381-2.69020284438595)	0.0134387	protein_coding
LAIR2	2.08393	7.98036e-28	2.28617e-26	1.63686325892881 (1.03093337603102-2.59892771999111)	0.040877	protein_coding
TMIGD2	3.13533	2.60173e-62	1.60424e-60	1.76018298798926 (1.13860556695142-2.72108642460115)	0.0119142	protein_coding
FAM107A	1.2191	1.82108e-08	1.4154e-07	1.90648628966595 (1.22105136919882-2.97668883092861)	0.00428687	protein_coding
CX3CR1	2.61899	1.24451e-52	6.37786e-51	1.79671516980786 (1.14952917388203-2.80826748443097)	0.00903538	protein_coding
RHOH	2.81319	3.02647e-108	4.6286e-106	1.66221927347847 (1.08590873730139-2.54438777239199)	0.0191559	protein_coding
TNXB	1.89586	7.28834e-16	1.31685e-14	1.61110334984309 (1.03885410484894-2.49857414218242)	0.0278043	protein_coding
AR	1.48736	9.9371e-08	6.89069e-07	1.63783308664232 (1.02755566838639-2.61056145397236)	0.0325552	protein_coding
CD52	3.09221	2.9544e-118	6.10461e-116	1.98235225447321 (1.27943504026597-3.07144977051597)	0.0020283	protein_coding
HTRA4	2.01196	1.54507e-17	3.0938e-16	1.59831079003482 (1.00107101798595-2.5518642889905)	0.0458445	protein_coding
GPR25	3.92801	5.40823e-55	2.87792e-53	1.98703842082936 (1.26003059774111-3.1335125455924)	0.00285325	protein_coding
MZB1	2.95237	1.40103e-26	3.90979e-25	2.19841170626284 (1.40535779834569-3.43899186095003)	0.000712177	protein_coding
PLAC1	-1.55144	5.48247e-09	4.65818e-08	0.558783995323375 (0.350440613024557-0.890991345822334)	0.0148828	protein_coding
PTCRA	3.2421	2.90611e-63	1.80337e-61	2.08224461380195 (1.31303721222692-3.3020714046282)	0.00175822	protein_coding
GPR82	2.61834	1.08553e-72	8.26836e-71	1.58910323654302 (1.01484091316927-2.48832015306257)	0.0404999	protein_coding
CD8B	3.45163	1.13864e-54	6.00972e-53	1.80029974284116 (1.1476146713543-2.82418763455607)	0.0108875	protein_coding
CCL11	1.40652	1.01121e-07	6.99456e-07	1.64454961029853 (1.05877920037553-2.55439795169173)	0.0256474	protein_coding
CXCR6	3.35681	7.67513e-120	1.71349e-117	2.0165030376616 (1.30242673767056-3.1220830955691)	0.00179021	protein_coding
IL16	2.64252	1.99376e-87	1.93624e-85	2.06035657566658 (1.33517139637479-3.1794189348413)	0.000931367	protein_coding
CTSW	3.21151	7.01718e-68	4.76555e-66	2.48603721653978 (1.58771217557603-3.89263314667131)	2.04389e-05	protein_coding
CCL19	4.13557	5.69447e-50	2.78599e-48	1.76747242080752 (1.11009094302609-2.8141466948639)	0.0145363	protein_coding
COL6A5	3.10156	1.32297e-25	3.59889e-24	2.37841205453088 (1.49745178948564-3.77764676022115)	0.000259914	protein_coding
NRROS	2.10571	1.86831e-58	1.0768e-56	1.64397909649792 (1.06652156993511-2.5340952737473)	0.0196057	protein_coding
TLR10	3.43065	2.51993e-59	1.50137e-57	2.26819913924303 (1.45543429688985-3.53483997612034)	0.000296631	protein_coding
CMKLR1	2.74146	1.14731e-86	1.08703e-84	1.81872516311344 (1.15006029946408-2.8761632937711)	0.0095201	protein_coding
GPR171	3.2887	1.52646e-91	1.63803e-89	2.00996371398581 (1.28736734182904-3.13815179263426)	0.00209589	protein_coding
TBC1D10C	3.28405	8.55145e-120	1.88744e-117	2.0010613247852 (1.28981962696593-3.10450108048856)	0.00217212	protein_coding
CREG2	-1.02634	0.000232087	0.000780034	0.572815167771571 (0.359630687118794-0.912372687264)	0.0195736	protein_coding
ZNF683	3.77808	5.0134e-60	3.0335e-58	1.924871539338 (1.25017047308213-2.96370016948081)	0.00244456	protein_coding
GNG7	1.14859	1.99293e-09	1.81136e-08	2.09460222796432 (1.34998402289069-3.24993364291714)	0.000787576	protein_coding
KCNA3	3.8717	3.08363e-67	2.07244e-65	2.57127485753928 (1.64094072204788-4.02906351471529)	3.10958e-05	protein_coding
KCNA2	5.04452	5.16091e-47	2.39237e-45	1.82464123403075 (1.15992472628217-2.87028593967168)	0.00963899	protein_coding
CD28	3.1267	2.2048e-95	2.61121e-93	2.07899477940542 (1.35339979401523-3.19360126394872)	0.000686879	protein_coding
CIITA	3.24941	8.92712e-113	1.50775e-110	2.05243628047848 (1.32517709152741-3.17881641054403)	0.00126073	protein_coding
FCER1A	1.29219	3.89343e-08	2.89076e-07	1.62546611935189 (1.05637272866891-2.50114380412883)	0.024192	protein_coding
2020-09-01	2.45097	3.12033e-77	2.52526e-75	1.86566785760119 (1.20635167957362-2.88532491297765)	0.00543552	protein_coding
FUT7	3.2439	3.21478e-101	4.39723e-99	3.08050052650722 (1.93799861068589-4.89653782076386)	2.59445e-06	protein_coding
FCRL6	3.34413	3.25756e-71	2.38761e-69	2.05702717319352 (1.31290579407455-3.22289749222957)	0.00122826	protein_coding
P2RY13	3.3071	1.2874e-97	1.60289e-95	2.00113459931483 (1.28029481493719-3.12782621459838)	0.00210591	protein_coding
P2RY8	2.96048	3.62491e-87	3.50282e-85	2.38672789364405 (1.52111494992661-3.74493067639197)	9.2791e-05	protein_coding
CCR4	3.13152	8.92951e-61	5.45402e-59	2.20863308360537 (1.39588051310484-3.49461150306195)	0.000533222	protein_coding
SH2D1A	3.66459	9.87491e-117	1.82667e-114	2.04940542790351 (1.31211000651486-3.20099883932469)	0.00158733	protein_coding
CLECL1	3.24021	8.48779e-97	1.03684e-94	1.71365384004499 (1.0999324177768-2.66980901375419)	0.0157509	protein_coding
MIXL1	1.47735	1.70386e-10	1.80842e-09	1.56691452923495 (1.00971245704779-2.43160428970659)	0.0444115	protein_coding
GPRIN3	2.72246	7.6675e-117	1.43198e-114	2.01747453480704 (1.28609838359054-3.16476838049641)	0.00162407	protein_coding
IKZF1	3.32664	2.44202e-122	6.00398e-120	2.08720064058056 (1.34534862301253-3.23812463143192)	0.000885602	protein_coding
EVI2B	3.15314	6.74907e-151	4.68169e-148	2.08619690136061 (1.34003353154185-3.24784224334963)	0.000744354	protein_coding
BTLA	3.4308	6.99275e-97	8.59621e-95	2.24069725056035 (1.41548043058236-3.54701065461081)	0.000523325	protein_coding
CXCR3	4.02659	8.20877e-137	3.39232e-134	2.54903555577449 (1.62691707577062-3.99380052085619)	5.73663e-05	protein_coding
IL17REL	6.02214	5.61088e-59	3.30243e-57	1.9684518898495 (1.23657584013761-3.133493892474)	0.0038714	protein_coding
C19orf35	2.26621	1.90901e-58	1.09701e-56	1.92117582379567 (1.23942897736926-2.97791693863014)	0.00398389	protein_coding
PDCD1	3.68397	6.97546e-130	2.33594e-127	1.66727791671161 (1.08616199586883-2.55930115592988)	0.0189341	protein_coding
SELL	3.15092	3.2265e-66	2.12435e-64	1.73701315578255 (1.12518948912013-2.68151696450794)	0.0121631	protein_coding
CNR2	3.77831	2.22061e-48	1.05713e-46	2.24573316287392 (1.44598649055641-3.48780398141275)	0.000352542	protein_coding
LRRK2	1.14238	9.73461e-10	9.37409e-09	1.61791384701631 (1.03512648113546-2.52881678140023)	0.0309697	protein_coding
NUGGC	3.08784	3.39717e-50	1.69188e-48	2.34661319564137 (1.49017379304732-3.69526931398889)	0.000288937	protein_coding
HLA-DQA1	3.41616	3.42901e-127	1.07422e-124	1.62158779840033 (1.03515144533556-2.54025340907332)	0.0322337	protein_coding
FAM110D	1.00847	9.55942e-11	1.04487e-09	1.59957424462227 (1.01550267477818-2.51957757237599)	0.0389901	protein_coding
SPN	3.31913	2.03963e-147	1.27793e-144	1.85043033991361 (1.19152276116354-2.87371131670964)	0.00502666	protein_coding
GZMM	3.54175	2.1053e-90	2.16356e-88	2.18793811658476 (1.40948656852887-3.39632410048497)	0.000536038	protein_coding
MPEG1	3.29778	1.70035e-122	4.40344e-120	1.89768588498581 (1.22206492929494-2.94682519050119)	0.00410369	protein_coding
HLA-DRB5	3.32818	5.84105e-101	7.87852e-99	1.59620360623693 (1.02344566588213-2.4894980139153)	0.038326	protein_coding
SH2D1B	1.38094	2.58326e-07	1.65812e-06	1.79727265797046 (1.1685295247542-2.76431954748226)	0.00832142	protein_coding
CD3E	3.45945	8.65986e-160	9.34447e-157	2.3316289657524 (1.48718178275879-3.65556766291923)	0.000221698	protein_coding
RORB	3.73615	1.5193e-28	4.45089e-27	1.90296653677077 (1.16919192176688-3.0972516766938)	0.00817929	protein_coding
HLA-DOA	3.57323	2.35085e-118	4.90974e-116	1.62073476218784 (1.03565768978734-2.53634110504546)	0.0335117	protein_coding
PKHD1L1	1.97757	1.21774e-13	1.8194e-12	1.6426403428347 (1.05663153455545-2.55365016816703)	0.0278184	protein_coding
GPSM3	2.32821	8.96173e-146	4.97325e-143	1.61893453780545 (1.03349461455368-2.53600647820619)	0.0328184	protein_coding
LAT	1.27918	1.86913e-14	3.01529e-13	1.67699677565804 (1.07566728272397-2.61448705444092)	0.0250265	protein_coding
LTB	2.87618	5.05188e-79	4.21127e-77	1.97060062243886 (1.23955086583277-3.13280150108846)	0.00413893	protein_coding
NFAM1	2.96533	8.78918e-137	3.55651e-134	2.12388980744314 (1.34145411684939-3.36270011586786)	0.000896022	protein_coding
HLA-DQA2	3.3145	1.24126e-58	7.23996e-57	1.95770309626744 (1.23282761662903-3.10878938907514)	0.00308748	protein_coding
LILRA4	4.04712	2.84456e-83	2.55786e-81	1.92890420142122 (1.23331500537744-3.01680544065201)	0.00437108	protein_coding
TNFRSF13B	3.82714	2.38744e-39	9.36794e-38	2.05353666891959 (1.32310977421053-3.18719801848155)	0.00139426	protein_coding
AQP1	1.0927	8.55638e-15	1.42408e-13	2.07792513501939 (1.33958640630798-3.22321340856652)	0.000727276	protein_coding
NAIP	2.54409	1.87845e-47	8.74941e-46	1.77728812921605 (1.12751492924093-2.80151775584811)	0.0106271	protein_coding
TIFAB	3.56576	1.06593e-108	1.65628e-106	2.30165774927743 (1.48152810788772-3.57578662639206)	0.000156119	protein_coding
SPIB	6.67717	1.20877e-106	1.79221e-104	2.09450016392717 (1.35174211525791-3.24539043888109)	0.000894193	protein_coding
