# Supplementary material for: Transcriptome analysis reveals the link between lncRNA-mRNA co-expression network and tumor immune microenvironment and overall survival in head and neck squamous cell carcinoma
Source: BMC Med Genomics. 2020 Mar 30;13:57. doi: 10.1186/s12920-020-0707-0 (PMC7104528; doi:10.1186/s12920-020-0707-0)
Supplement: Supplementary file 6 — Additional file 6. Information of the gene-gene interactions in purple module. [file 12920_2020_707_MOESM6_ESM.xlsx]

## Sheet: Supplementary Table 4
Additional file 6. Information of the gene-gene interations in purple module.
fromNode	toNode	weight
ITGAL	CD79B	0.3554
ITGAL	CD4	0.392102
ITGAL	BTK	0.391785
ITGAL	CD6	0.408434
ITGAL	WAS	0.396145
ITGAL	TNFRSF1B	0.400397
ITGAL	LCP2	0.398443
ITGAL	TNFRSF17	0.297275
ITGAL	CD84	0.389059
ITGAL	SPI1	0.377251
ITGAL	ARHGAP15	0.434674
ITGAL	CST7	0.397739
ITGAL	P2RY10	0.401099
ITGAL	ITM2A	0.378733
ITGAL	PTPRC	0.405206
ITGAL	NME8	0.307638
ITGAL	CASS4	0.378729
ITGAL	TESC	0.281191
ITGAL	LYZ	0.376195
ITGAL	ADA2	0.387389
ITGAL	LGALS2	0.377352
ITGAL	GRAP2	0.40875
ITGAL	TCL1A	0.303181
ITGAL	SLA2	0.403972
ITGAL	PPP1R16B	0.399862
ITGAL	TLR8	0.374828
ITGAL	CD37	0.3979
ITGAL	LILRB1	0.384593
ITGAL	RASAL3	0.397683
ITGAL	SIGLEC8	0.378917
ITGAL	NKG7	0.39035
ITGAL	PIK3CG	0.385079
ITGAL	TFEC	0.384703
ITGAL	TMEM176B	0.372747
ITGAL	TNFSF8	0.396465
ITGAL	SPOCK2	0.405169
ITGAL	P2RX1	0.351827
ITGAL	ABI3	0.388675
ITGAL	CLNK	0.391073
ITGAL	CRTAM	0.399008
ITGAL	IL10RA	0.430476
ITGAL	C11orf21	0.386374
ITGAL	SELPLG	0.40194
ITGAL	GZMK	0.400175
ITGAL	ITK	0.410107
ITGAL	IL12B	0.377129
ITGAL	CYTIP	0.404461
ITGAL	IL18RAP	0.375749
ITGAL	PLEK	0.400302
ITGAL	CD2	0.421627
ITGAL	SLAMF1	0.40403
ITGAL	CD48	0.446721
ITGAL	PLA2G2D	0.353915
ITGAL	FASLG	0.394568
ITGAL	LRMP	0.302392
ITGAL	CXorf21	0.391868
ITGAL	SASH3	0.48
ITGAL	LAX1	0.381266
ITGAL	CD244	0.368163
ITGAL	LY9	0.391529
ITGAL	ARHGAP9	0.397206
ITGAL	NCKAP1L	0.453802
ITGAL	ZNF831	0.404037
ITGAL	IL9R	0.394492
ITGAL	GPR18	0.386284
ITGAL	CCR7	0.386712
ITGAL	EVI2A	0.392556
ITGAL	WDFY4	0.399403
ITGAL	CD180	0.384434
ITGAL	DOCK2	0.398385
ITGAL	TESPA1	0.40238
ITGAL	DOCK10	0.391653
ITGAL	IRF4	0.391058
ITGAL	CD27	0.401685
ITGAL	GPR65	0.4013
ITGAL	IRF8	0.430571
ITGAL	PIK3R5	0.396125
ITGAL	MYO1F	0.41504
ITGAL	SIGLEC10	0.386149
ITGAL	CD53	0.447602
ITGAL	GPA33	0.350188
ITGAL	SCML4	0.393952
ITGAL	GPR174	0.398835
ITGAL	IL2RG	0.402926
ITGAL	DOK2	0.388236
ITGAL	FERMT3	0.391033
ITGAL	CD226	0.401266
ITGAL	RGS18	0.373236
ITGAL	CD96	0.405625
ITGAL	CD8A	0.404007
ITGAL	SLA	0.413402
ITGAL	BATF	0.387368
ITGAL	CXCL13	0.378687
ITGAL	MS4A1	0.284884
ITGAL	CD1B	0.33436
ITGAL	UBASH3A	0.407729
ITGAL	GAB3	0.392517
ITGAL	ITGB2	0.385272
ITGAL	CD3G	0.411908
ITGAL	CCR5	0.417477
ITGAL	GBP4	0.392345
ITGAL	GFI1	0.359803
ITGAL	VCAM1	0.341274
ITGAL	SLAMF6	0.425939
ITGAL	TNFAIP8L2	0.378496
ITGAL	TRAT1	0.405589
ITGAL	MNDA	0.382632
ITGAL	SAMD3	0.396848
ITGAL	TAGAP	0.398491
ITGAL	PRKCB	0.397011
ITGAL	SNX20	0.399621
ITGAL	CD3D	0.399129
ITGAL	LAIR2	0.28472
ITGAL	TMIGD2	0.357097
ITGAL	CX3CR1	0.359055
ITGAL	RHOH	0.402737
ITGAL	CD52	0.393896
ITGAL	HTRA4	0.275809
ITGAL	GPR25	0.38347
ITGAL	MZB1	0.331457
ITGAL	PTCRA	0.370032
ITGAL	GPR82	0.371952
ITGAL	CD8B	0.396751
ITGAL	CXCR6	0.405763
ITGAL	IL16	0.388326
ITGAL	CTSW	0.386068
ITGAL	CCL19	0.336507
ITGAL	NRROS	0.384255
ITGAL	TLR10	0.335391
ITGAL	CMKLR1	0.366482
ITGAL	GPR171	0.402368
ITGAL	TBC1D10C	0.396061
ITGAL	ZNF683	0.37836
ITGAL	KCNA3	0.378295
ITGAL	CD28	0.404757
ITGAL	CIITA	0.399046
ITGAL	2020-09-01	0.387799
ITGAL	FUT7	0.38412
ITGAL	FCRL6	0.382772
ITGAL	P2RY13	0.386109
ITGAL	P2RY8	0.386041
ITGAL	CCR4	0.392629
ITGAL	SH2D1A	0.405031
ITGAL	CLECL1	0.388391
ITGAL	GPRIN3	0.39692
ITGAL	IKZF1	0.419747
ITGAL	EVI2B	0.437777
ITGAL	BTLA	0.387142
ITGAL	CXCR3	0.402725
ITGAL	C19orf35	0.370147
ITGAL	PDCD1	0.401643
ITGAL	SELL	0.389295
ITGAL	CNR2	0.28246
ITGAL	LRRK2	0.271755
ITGAL	NUGGC	0.351939
ITGAL	HLA-DQA1	0.388391
ITGAL	SPN	0.406917
ITGAL	GZMM	0.394045
ITGAL	MPEG1	0.387109
ITGAL	HLA-DRB5	0.376088
ITGAL	CD3E	0.429658
ITGAL	HLA-DOA	0.392388
ITGAL	GPSM3	0.393221
ITGAL	LTB	0.373265
ITGAL	NFAM1	0.388894
ITGAL	HLA-DQA2	0.335062
ITGAL	LILRA4	0.37248
ITGAL	TNFRSF13B	0.309658
ITGAL	NAIP	0.349485
ITGAL	TIFAB	0.395184
ITGAL	SPIB	0.267792
ITGAL	LINC01857	0.330235
ITGAL	AL590764.1	0.383294
ITGAL	AC011899.2	0.351384
ITGAL	LINC01871	0.354011
ITGAL	LINC00426	0.396876
ITGAL	LINC00861	0.37864
ITGAL	PCED1B-AS1	0.393835
ITGAL	LINC02384	0.331056
ITGAL	AL928742.1	0.268835
ITGAL	LINC02446	0.383793
ITGAL	AL365361.1	0.376152
ITGAL	AC243960.1	0.375347
ITGAL	TRG-AS1	0.402705
CD79B	CD4	0.274998
CD79B	BTK	0.315259
CD79B	CD6	0.274055
CD79B	WAS	0.328598
CD79B	TNFRSF1B	0.275818
CD79B	LCP2	0.308967
CD79B	SPI1	0.254547
CD79B	ARHGAP15	0.412572
CD79B	CST7	0.267908
CD79B	P2RY10	0.290114
CD79B	PTPRC	0.305922
CD79B	GRAP2	0.299009
CD79B	SLA2	0.316055
CD79B	PPP1R16B	0.280802
CD79B	CD37	0.327708
CD79B	LILRB1	0.256934
CD79B	RASAL3	0.307492
CD79B	TNFSF8	0.261755
CD79B	ABI3	0.304095
CD79B	IL10RA	0.359606
CD79B	SELPLG	0.344129
CD79B	GZMK	0.282191
CD79B	ITK	0.33571
CD79B	CYTIP	0.343963
CD79B	CD2	0.373257
CD79B	SLAMF1	0.364098
CD79B	CD48	0.412965
CD79B	SASH3	0.42985
CD79B	ARHGAP9	0.351077
CD79B	NCKAP1L	0.367029
CD79B	ZNF831	0.310425
CD79B	EVI2A	0.287903
CD79B	WDFY4	0.296612
CD79B	CD180	0.268493
CD79B	DOCK2	0.320546
CD79B	TESPA1	0.355702
CD79B	CD27	0.35691
CD79B	GPR65	0.331483
CD79B	IRF8	0.374121
CD79B	PIK3R5	0.267115
CD79B	MYO1F	0.338807
CD79B	CD53	0.367827
CD79B	IL2RG	0.257601
CD79B	FERMT3	0.315798
CD79B	CD226	0.290436
CD79B	CD96	0.315653
CD79B	SLA	0.343969
CD79B	UBASH3A	0.338632
CD79B	GAB3	0.267043
CD79B	CD3G	0.342875
CD79B	CCR5	0.337208
CD79B	SLAMF6	0.402863
CD79B	TNFAIP8L2	0.256957
CD79B	TRAT1	0.300754
CD79B	SAMD3	0.258405
CD79B	PRKCB	0.268192
CD79B	SNX20	0.328812
CD79B	CD3D	0.288358
CD79B	RHOH	0.320028
CD79B	CD52	0.263236
CD79B	CXCR6	0.276247
CD79B	IL16	0.28329
CD79B	TBC1D10C	0.335489
CD79B	CD28	0.281994
CD79B	P2RY8	0.302124
CD79B	SH2D1A	0.360225
CD79B	GPRIN3	0.256972
CD79B	IKZF1	0.372912
CD79B	EVI2B	0.381696
CD79B	BTLA	0.303922
CD79B	CXCR3	0.356071
CD79B	PDCD1	0.28482
CD79B	SPN	0.331757
CD79B	GZMM	0.269875
CD79B	MPEG1	0.26835
CD79B	CD3E	0.381587
CD79B	HLA-DOA	0.269543
CD79B	GPSM3	0.275247
CD79B	LINC00426	0.281625
CD79B	PCED1B-AS1	0.345034
CD79B	TRG-AS1	0.287918
CD4	BTK	0.366681
CD4	CD6	0.330191
CD4	WAS	0.377415
CD4	TNFRSF1B	0.37741
CD4	LCP2	0.413042
CD4	CD84	0.392806
CD4	SPI1	0.398053
CD4	ARHGAP15	0.418324
CD4	CST7	0.350275
CD4	P2RY10	0.335661
CD4	ITM2A	0.323838
CD4	PTPRC	0.374138
CD4	NME8	0.288813
CD4	CASS4	0.368245
CD4	LYZ	0.36626
CD4	ADA2	0.378692
CD4	LGALS2	0.334573
CD4	GRAP2	0.332064
CD4	SLA2	0.354491
CD4	PPP1R16B	0.331696
CD4	TLR8	0.390966
CD4	CD37	0.364498
CD4	LILRB1	0.38837
CD4	RASAL3	0.335747
CD4	SIGLEC8	0.348462
CD4	NKG7	0.326363
CD4	PIK3CG	0.352449
CD4	TFEC	0.384834
CD4	TMEM176B	0.384659
CD4	TNFSF8	0.357431
CD4	SPOCK2	0.341117
CD4	P2RX1	0.285041
CD4	ABI3	0.376531
CD4	CLNK	0.314427
CD4	CRTAM	0.33289
CD4	IL10RA	0.443822
CD4	C11orf21	0.313354
CD4	SELPLG	0.411242
CD4	GZMK	0.334991
CD4	ITK	0.356429
CD4	IL12B	0.307198
CD4	CYTIP	0.369149
CD4	IL18RAP	0.303671
CD4	PLEK	0.376769
CD4	CD2	0.395071
CD4	SLAMF1	0.343188
CD4	CD48	0.430611
CD4	PLA2G2D	0.288538
CD4	FASLG	0.316238
CD4	CXorf21	0.368568
CD4	SASH3	0.468109
CD4	LAX1	0.298844
CD4	CD244	0.312547
CD4	LY9	0.31957
CD4	ARHGAP9	0.355816
CD4	NCKAP1L	0.479956
CD4	ZNF831	0.328466
CD4	IL9R	0.322962
CD4	GPR18	0.302813
CD4	CCR7	0.304192
CD4	EVI2A	0.379535
CD4	WDFY4	0.366335
CD4	CD180	0.350042
CD4	DOCK2	0.399565
CD4	TESPA1	0.345941
CD4	DOCK10	0.351266
CD4	IRF4	0.307923
CD4	CD27	0.328712
CD4	GPR65	0.404653
CD4	IRF8	0.434356
CD4	PIK3R5	0.381864
CD4	MYO1F	0.446019
CD4	SIGLEC10	0.38103
CD4	CD53	0.472611
CD4	GPA33	0.2795
CD4	SCML4	0.30994
CD4	GPR174	0.326476
CD4	IL2RG	0.347917
CD4	DOK2	0.373032
CD4	FERMT3	0.411936
CD4	CD226	0.346134
CD4	RGS18	0.364462
CD4	CD96	0.338307
CD4	CD8A	0.330554
CD4	SLA	0.418462
CD4	BATF	0.331924
CD4	CXCL13	0.319881
CD4	CD1B	0.354313
CD4	UBASH3A	0.328927
CD4	GAB3	0.360157
CD4	ITGB2	0.405546
CD4	CD3G	0.356169
CD4	CCR5	0.4119
CD4	GBP4	0.341298
CD4	GFI1	0.298038
CD4	VCAM1	0.288872
CD4	SLAMF6	0.389359
CD4	TNFAIP8L2	0.368462
CD4	TRAT1	0.326647
CD4	MNDA	0.389521
CD4	SAMD3	0.339287
CD4	TAGAP	0.351306
CD4	PRKCB	0.349469
CD4	SNX20	0.368336
CD4	CD3D	0.329629
CD4	LAIR2	0.269572
CD4	TMIGD2	0.277546
CD4	CX3CR1	0.324236
CD4	RHOH	0.335917
CD4	CD52	0.354437
CD4	HTRA4	0.280197
CD4	GPR25	0.290249
CD4	PTCRA	0.349334
CD4	GPR82	0.334363
CD4	CD8B	0.32056
CD4	CXCR6	0.341023
CD4	IL16	0.339033
CD4	CTSW	0.327813
CD4	CCL19	0.267414
CD4	NRROS	0.379901
CD4	CMKLR1	0.382514
CD4	GPR171	0.322354
CD4	TBC1D10C	0.325284
CD4	ZNF683	0.312536
CD4	KCNA3	0.304179
CD4	CD28	0.355303
CD4	CIITA	0.35129
CD4	2020-09-01	0.310228
CD4	FUT7	0.319037
CD4	FCRL6	0.326042
CD4	P2RY13	0.351082
CD4	P2RY8	0.321688
CD4	CCR4	0.329691
CD4	SH2D1A	0.356394
CD4	CLECL1	0.3328
CD4	GPRIN3	0.375547
CD4	IKZF1	0.39897
CD4	EVI2B	0.441709
CD4	BTLA	0.310714
CD4	CXCR3	0.372795
CD4	C19orf35	0.350295
CD4	PDCD1	0.332958
CD4	SELL	0.324469
CD4	LRRK2	0.250999
CD4	NUGGC	0.256347
CD4	HLA-DQA1	0.385003
CD4	SPN	0.397352
CD4	GZMM	0.316775
CD4	MPEG1	0.376752
CD4	HLA-DRB5	0.377513
CD4	CD3E	0.400414
CD4	HLA-DOA	0.375506
CD4	GPSM3	0.364763
CD4	LTB	0.308759
CD4	NFAM1	0.39286
CD4	HLA-DQA2	0.302628
CD4	LILRA4	0.330511
CD4	NAIP	0.352859
CD4	TIFAB	0.345208
CD4	LINC01857	0.275918
CD4	AL590764.1	0.338589
CD4	AC011899.2	0.373341
CD4	LINC01871	0.275426
CD4	LINC00426	0.320649
CD4	LINC00861	0.286778
CD4	PCED1B-AS1	0.333359
CD4	LINC02384	0.264584
CD4	LINC02446	0.301008
CD4	AL365361.1	0.287624
CD4	AC243960.1	0.287585
CD4	TRG-AS1	0.330943
BTK	CD6	0.333426
BTK	WAS	0.371455
BTK	TNFRSF1B	0.350294
BTK	LCP2	0.393393
BTK	TNFRSF17	0.258423
BTK	CD84	0.360573
BTK	SPI1	0.356432
BTK	ARHGAP15	0.427219
BTK	CST7	0.333376
BTK	P2RY10	0.337873
BTK	ITM2A	0.328916
BTK	PTPRC	0.367537
BTK	NME8	0.285406
BTK	CASS4	0.341126
BTK	LYZ	0.343307
BTK	ADA2	0.355699
BTK	LGALS2	0.335189
BTK	GRAP2	0.334033
BTK	TCL1A	0.277419
BTK	SLA2	0.345571
BTK	PPP1R16B	0.336941
BTK	TLR8	0.349621
BTK	CD37	0.360304
BTK	LILRB1	0.3563
BTK	RASAL3	0.337513
BTK	SIGLEC8	0.333779
BTK	NKG7	0.311699
BTK	PIK3CG	0.339783
BTK	TFEC	0.356512
BTK	TMEM176B	0.348042
BTK	TNFSF8	0.351798
BTK	SPOCK2	0.341029
BTK	P2RX1	0.317173
BTK	ABI3	0.358372
BTK	CLNK	0.323747
BTK	CRTAM	0.328593
BTK	IL10RA	0.430806
BTK	C11orf21	0.33186
BTK	SELPLG	0.397797
BTK	GZMK	0.333368
BTK	ITK	0.359612
BTK	IL12B	0.307561
BTK	CYTIP	0.3708
BTK	IL18RAP	0.299524
BTK	PLEK	0.359323
BTK	CD2	0.39198
BTK	SLAMF1	0.35549
BTK	CD48	0.436551
BTK	PLA2G2D	0.316323
BTK	FASLG	0.304715
BTK	LRMP	0.264161
BTK	CXorf21	0.353009
BTK	SASH3	0.467313
BTK	LAX1	0.320911
BTK	CD244	0.299659
BTK	LY9	0.33677
BTK	ARHGAP9	0.360425
BTK	NCKAP1L	0.459839
BTK	ZNF831	0.335588
BTK	IL9R	0.310166
BTK	GPR18	0.324006
BTK	CCR7	0.326262
BTK	EVI2A	0.360858
BTK	WDFY4	0.355878
BTK	CD180	0.353287
BTK	DOCK2	0.389269
BTK	TESPA1	0.358532
BTK	DOCK10	0.342797
BTK	IRF4	0.329211
BTK	CD27	0.337151
BTK	GPR65	0.396023
BTK	IRF8	0.429804
BTK	PIK3R5	0.357954
BTK	MYO1F	0.424035
BTK	SIGLEC10	0.349991
BTK	CD53	0.456038
BTK	GPA33	0.290182
BTK	SCML4	0.321867
BTK	GPR174	0.329188
BTK	IL2RG	0.338495
BTK	DOK2	0.346129
BTK	FERMT3	0.39359
BTK	CD226	0.337479
BTK	RGS18	0.336737
BTK	CD96	0.333812
BTK	CD8A	0.318999
BTK	SLA	0.404753
BTK	BATF	0.326706
BTK	CXCL13	0.325675
BTK	MS4A1	0.25397
BTK	CD1B	0.321082
BTK	UBASH3A	0.331894
BTK	GAB3	0.348013
BTK	ITGB2	0.366738
BTK	CD3G	0.358794
BTK	CCR5	0.397391
BTK	GBP4	0.317469
BTK	GFI1	0.289528
BTK	VCAM1	0.288418
BTK	SLAMF6	0.402752
BTK	TNFAIP8L2	0.344503
BTK	TRAT1	0.332518
BTK	MNDA	0.355321
BTK	SAMD3	0.334031
BTK	TAGAP	0.345765
BTK	PRKCB	0.349418
BTK	SNX20	0.365668
BTK	CD3D	0.32517
BTK	TMIGD2	0.282733
BTK	CX3CR1	0.314693
BTK	RHOH	0.342261
BTK	CD52	0.353604
BTK	HTRA4	0.270365
BTK	GPR25	0.292213
BTK	MZB1	0.284076
BTK	PTCRA	0.343759
BTK	GPR82	0.321438
BTK	CD8B	0.315801
BTK	CXCR6	0.326255
BTK	IL16	0.342642
BTK	CTSW	0.312483
BTK	CCL19	0.302482
BTK	NRROS	0.358194
BTK	TLR10	0.290214
BTK	CMKLR1	0.339489
BTK	GPR171	0.321204
BTK	TBC1D10C	0.333024
BTK	ZNF683	0.296557
BTK	KCNA3	0.321083
BTK	CD28	0.349912
BTK	CIITA	0.334455
BTK	2020-09-01	0.324924
BTK	FUT7	0.324089
BTK	FCRL6	0.323139
BTK	P2RY13	0.339204
BTK	P2RY8	0.33523
BTK	CCR4	0.332719
BTK	SH2D1A	0.365
BTK	CLECL1	0.343157
BTK	GPRIN3	0.353309
BTK	IKZF1	0.40237
BTK	EVI2B	0.440201
BTK	BTLA	0.33066
BTK	CXCR3	0.37286
BTK	C19orf35	0.331009
BTK	PDCD1	0.324694
BTK	SELL	0.337891
BTK	CNR2	0.25552
BTK	NUGGC	0.298678
BTK	HLA-DQA1	0.350146
BTK	SPN	0.389602
BTK	GZMM	0.32255
BTK	MPEG1	0.348198
BTK	HLA-DRB5	0.336214
BTK	CD3E	0.399537
BTK	HLA-DOA	0.349903
BTK	GPSM3	0.354114
BTK	LTB	0.326702
BTK	NFAM1	0.357159
BTK	HLA-DQA2	0.292785
BTK	LILRA4	0.329867
BTK	TNFRSF13B	0.275749
BTK	NAIP	0.319936
BTK	TIFAB	0.339605
BTK	LINC01857	0.311768
BTK	AL590764.1	0.338731
BTK	AC011899.2	0.342649
BTK	LINC01871	0.263101
BTK	LINC00426	0.332165
BTK	LINC00861	0.319358
BTK	PCED1B-AS1	0.338608
BTK	LINC02384	0.299954
BTK	LINC02446	0.291378
BTK	AL365361.1	0.317102
BTK	AC243960.1	0.321702
BTK	TRG-AS1	0.330352
CD6	WAS	0.370465
CD6	TNFRSF1B	0.330067
CD6	LCP2	0.374258
CD6	CD84	0.293323
CD6	SPI1	0.306928
CD6	ARHGAP15	0.442622
CD6	CST7	0.320213
CD6	P2RY10	0.317001
CD6	ITM2A	0.262963
CD6	PTPRC	0.355813
CD6	ADA2	0.252899
CD6	LGALS2	0.275644
CD6	GRAP2	0.34037
CD6	SLA2	0.392949
CD6	PPP1R16B	0.299552
CD6	CD37	0.346965
CD6	LILRB1	0.307699
CD6	RASAL3	0.336119
CD6	SIGLEC8	0.258437
CD6	NKG7	0.297744
CD6	TFEC	0.295056
CD6	TNFSF8	0.284009
CD6	SPOCK2	0.294487
CD6	P2RX1	0.255133
CD6	ABI3	0.360226
CD6	CLNK	0.284814
CD6	CRTAM	0.291665
CD6	IL10RA	0.413871
CD6	C11orf21	0.283403
CD6	SELPLG	0.397682
CD6	GZMK	0.321046
CD6	ITK	0.386037
CD6	IL12B	0.270793
CD6	CYTIP	0.381001
CD6	IL18RAP	0.289098
CD6	PLEK	0.264546
CD6	CD2	0.441444
CD6	SLAMF1	0.390042
CD6	CD48	0.4534
CD6	PLA2G2D	0.254621
CD6	FASLG	0.297467
CD6	CXorf21	0.27236
CD6	SASH3	0.482624
CD6	LAX1	0.271454
CD6	CD244	0.270933
CD6	LY9	0.284788
CD6	ARHGAP9	0.387349
CD6	NCKAP1L	0.428106
CD6	ZNF831	0.335293
CD6	IL9R	0.288937
CD6	GPR18	0.286514
CD6	CCR7	0.284999
CD6	EVI2A	0.331524
CD6	WDFY4	0.328
CD6	CD180	0.266024
CD6	DOCK2	0.36612
CD6	TESPA1	0.377984
CD6	DOCK10	0.259009
CD6	IRF4	0.286076
CD6	CD27	0.375597
CD6	GPR65	0.386834
CD6	IRF8	0.416409
CD6	PIK3R5	0.31125
CD6	MYO1F	0.397661
CD6	SIGLEC10	0.300089
CD6	CD53	0.424234
CD6	GPA33	0.263269
CD6	SCML4	0.299675
CD6	GPR174	0.275396
CD6	IL2RG	0.296623
CD6	DOK2	0.289625
CD6	FERMT3	0.363011
CD6	CD226	0.341438
CD6	CD96	0.377587
CD6	CD8A	0.317003
CD6	SLA	0.406778
CD6	BATF	0.293138
CD6	CXCL13	0.273718
CD6	UBASH3A	0.385087
CD6	GAB3	0.300078
CD6	ITGB2	0.258436
CD6	CD3G	0.406297
CD6	CCR5	0.414558
CD6	GBP4	0.277287
CD6	GFI1	0.260923
CD6	SLAMF6	0.438212
CD6	TNFAIP8L2	0.295237
CD6	TRAT1	0.33584
CD6	MNDA	0.269638
CD6	SAMD3	0.297854
CD6	TAGAP	0.268755
CD6	PRKCB	0.285694
CD6	SNX20	0.36688
CD6	CD3D	0.336719
CD6	TMIGD2	0.282105
CD6	RHOH	0.339786
CD6	CD52	0.283626
CD6	GPR25	0.298069
CD6	MZB1	0.265887
CD6	PTCRA	0.251663
CD6	GPR82	0.26135
CD6	CD8B	0.303321
CD6	CXCR6	0.347922
CD6	IL16	0.29256
CD6	CTSW	0.291467
CD6	GPR171	0.297901
CD6	TBC1D10C	0.360058
CD6	ZNF683	0.286331
CD6	KCNA3	0.262594
CD6	CD28	0.31039
CD6	CIITA	0.28303
CD6	2020-09-01	0.302562
CD6	FUT7	0.294314
CD6	FCRL6	0.265197
CD6	P2RY13	0.260067
CD6	P2RY8	0.2971
CD6	CCR4	0.26797
CD6	SH2D1A	0.407102
CD6	CLECL1	0.286071
CD6	GPRIN3	0.304449
CD6	IKZF1	0.415891
CD6	EVI2B	0.421188
CD6	BTLA	0.295622
CD6	CXCR3	0.41268
CD6	C19orf35	0.252269
CD6	PDCD1	0.344286
CD6	SELL	0.272175
CD6	NUGGC	0.264823
CD6	HLA-DQA1	0.287955
CD6	SPN	0.384844
CD6	GZMM	0.304704
CD6	MPEG1	0.321128
CD6	HLA-DRB5	0.256638
CD6	CD3E	0.448302
CD6	HLA-DOA	0.313118
CD6	GPSM3	0.300358
CD6	LTB	0.284784
CD6	NFAM1	0.283643
CD6	LILRA4	0.255331
CD6	TIFAB	0.274598
CD6	AL590764.1	0.28365
CD6	LINC01871	0.29289
CD6	LINC00426	0.298331
CD6	LINC00861	0.287183
CD6	PCED1B-AS1	0.364153
CD6	LINC02446	0.295524
CD6	AL365361.1	0.270924
CD6	AC243960.1	0.288483
CD6	TRG-AS1	0.336064
WAS	TNFRSF1B	0.382789
WAS	LCP2	0.387668
WAS	TNFRSF17	0.255688
WAS	CD84	0.362729
WAS	SPI1	0.389463
WAS	ARHGAP15	0.434052
WAS	CST7	0.380825
WAS	P2RY10	0.336132
WAS	ITM2A	0.33205
WAS	PTPRC	0.352859
WAS	NME8	0.317674
WAS	CASS4	0.331141
WAS	TESC	0.260334
WAS	LYZ	0.339877
WAS	ADA2	0.363228
WAS	LGALS2	0.367051
WAS	GRAP2	0.356464
WAS	TCL1A	0.267434
WAS	SLA2	0.369983
WAS	PPP1R16B	0.3391
WAS	TLR8	0.353495
WAS	CD37	0.376456
WAS	LILRB1	0.375861
WAS	RASAL3	0.376475
WAS	SIGLEC8	0.349905
WAS	NKG7	0.371513
WAS	PIK3CG	0.318129
WAS	TFEC	0.362332
WAS	TMEM176B	0.380981
WAS	TNFSF8	0.349803
WAS	SPOCK2	0.366217
WAS	P2RX1	0.319101
WAS	ABI3	0.386589
WAS	CLNK	0.3401
WAS	CRTAM	0.357785
WAS	IL10RA	0.426491
WAS	C11orf21	0.347639
WAS	SELPLG	0.407536
WAS	GZMK	0.367689
WAS	ITK	0.353552
WAS	IL12B	0.324446
WAS	CYTIP	0.369728
WAS	IL18RAP	0.354425
WAS	PLEK	0.363991
WAS	CD2	0.416945
WAS	SLAMF1	0.363956
WAS	CD48	0.444133
WAS	PLA2G2D	0.311585
WAS	FASLG	0.354283
WAS	LRMP	0.259837
WAS	CXorf21	0.354168
WAS	SASH3	0.476229
WAS	LAX1	0.310813
WAS	CD244	0.347401
WAS	LY9	0.343664
WAS	ARHGAP9	0.380153
WAS	NCKAP1L	0.45152
WAS	ZNF831	0.341054
WAS	IL9R	0.34156
WAS	GPR18	0.339031
WAS	CCR7	0.331769
WAS	EVI2A	0.371633
WAS	WDFY4	0.357717
WAS	CD180	0.357294
WAS	DOCK2	0.371742
WAS	TESPA1	0.356166
WAS	DOCK10	0.333198
WAS	IRF4	0.33427
WAS	CD27	0.368039
WAS	GPR65	0.39173
WAS	IRF8	0.422881
WAS	PIK3R5	0.370403
WAS	MYO1F	0.432534
WAS	SIGLEC10	0.372414
WAS	CD53	0.449499
WAS	GPA33	0.310596
WAS	SCML4	0.35426
WAS	GPR174	0.324077
WAS	IL2RG	0.377704
WAS	DOK2	0.387901
WAS	FERMT3	0.400264
WAS	CD226	0.355128
WAS	RGS18	0.343362
WAS	CD96	0.362174
WAS	CD8A	0.363646
WAS	SLA	0.411499
WAS	BATF	0.388258
WAS	CXCL13	0.347777
WAS	CD1B	0.324416
WAS	UBASH3A	0.363041
WAS	GAB3	0.366792
WAS	ITGB2	0.381521
WAS	CD3G	0.367013
WAS	CCR5	0.407623
WAS	GBP4	0.356157
WAS	GFI1	0.31849
WAS	VCAM1	0.291816
WAS	SLAMF6	0.402659
WAS	TNFAIP8L2	0.390863
WAS	TRAT1	0.347841
WAS	MNDA	0.367888
WAS	SAMD3	0.358835
WAS	TAGAP	0.344617
WAS	PRKCB	0.353117
WAS	SNX20	0.373405
WAS	CD3D	0.380373
WAS	LAIR2	0.289981
WAS	TMIGD2	0.332938
WAS	CX3CR1	0.305435
WAS	RHOH	0.364599
WAS	CD52	0.386489
WAS	HTRA4	0.276062
WAS	GPR25	0.336609
WAS	MZB1	0.297489
WAS	PTCRA	0.358302
WAS	GPR82	0.351253
WAS	CD8B	0.363107
WAS	CXCR6	0.366463
WAS	IL16	0.348191
WAS	CTSW	0.367851
WAS	CCL19	0.29636
WAS	NRROS	0.352158
WAS	TLR10	0.280324
WAS	CMKLR1	0.363444
WAS	GPR171	0.349238
WAS	TBC1D10C	0.376194
WAS	ZNF683	0.352723
WAS	KCNA3	0.304874
WAS	CD28	0.352104
WAS	CIITA	0.369495
WAS	2020-09-01	0.372323
WAS	FUT7	0.371479
WAS	FCRL6	0.334328
WAS	P2RY13	0.349892
WAS	P2RY8	0.335603
WAS	CCR4	0.317934
WAS	SH2D1A	0.372728
WAS	CLECL1	0.373127
WAS	GPRIN3	0.351319
WAS	IKZF1	0.392369
WAS	EVI2B	0.426529
WAS	BTLA	0.333377
WAS	CXCR3	0.387973
WAS	C19orf35	0.361192
WAS	PDCD1	0.373417
WAS	SELL	0.333512
WAS	NUGGC	0.29149
WAS	HLA-DQA1	0.379272
WAS	SPN	0.381384
WAS	GZMM	0.369078
WAS	MPEG1	0.366421
WAS	HLA-DRB5	0.382049
WAS	CD3E	0.420033
WAS	HLA-DOA	0.380836
WAS	GPSM3	0.38427
WAS	LTB	0.358668
WAS	NFAM1	0.380586
WAS	HLA-DQA2	0.316257
WAS	LILRA4	0.337124
WAS	TNFRSF13B	0.273478
WAS	NAIP	0.299521
WAS	TIFAB	0.353593
WAS	LINC01857	0.301442
WAS	AL590764.1	0.383648
WAS	AC011899.2	0.355461
WAS	LINC01871	0.347817
WAS	LINC00426	0.354069
WAS	LINC00861	0.328893
WAS	PCED1B-AS1	0.377844
WAS	LINC02384	0.29869
WAS	LINC02446	0.343089
WAS	AL365361.1	0.305188
WAS	AC243960.1	0.339035
WAS	TRG-AS1	0.362816
TNFRSF1B	LCP2	0.403744
TNFRSF1B	CD84	0.338553
TNFRSF1B	SPI1	0.368228
TNFRSF1B	ARHGAP15	0.429552
TNFRSF1B	CST7	0.344208
TNFRSF1B	P2RY10	0.312432
TNFRSF1B	ITM2A	0.301078
TNFRSF1B	PTPRC	0.364807
TNFRSF1B	NME8	0.271817
TNFRSF1B	CASS4	0.318382
TNFRSF1B	LYZ	0.318265
TNFRSF1B	ADA2	0.33432
TNFRSF1B	LGALS2	0.321866
TNFRSF1B	GRAP2	0.323056
TNFRSF1B	SLA2	0.374945
TNFRSF1B	PPP1R16B	0.313242
TNFRSF1B	TLR8	0.334199
TNFRSF1B	CD37	0.353193
TNFRSF1B	LILRB1	0.355238
TNFRSF1B	RASAL3	0.329994
TNFRSF1B	SIGLEC8	0.314638
TNFRSF1B	NKG7	0.329227
TNFRSF1B	PIK3CG	0.306722
TNFRSF1B	TFEC	0.336024
TNFRSF1B	TMEM176B	0.345996
TNFRSF1B	TNFSF8	0.323331
TNFRSF1B	SPOCK2	0.334528
TNFRSF1B	P2RX1	0.276661
TNFRSF1B	ABI3	0.383562
TNFRSF1B	CLNK	0.303703
TNFRSF1B	CRTAM	0.320512
TNFRSF1B	IL10RA	0.438131
TNFRSF1B	C11orf21	0.30329
TNFRSF1B	SELPLG	0.415088
TNFRSF1B	GZMK	0.326734
TNFRSF1B	ITK	0.364416
TNFRSF1B	IL12B	0.294972
TNFRSF1B	CYTIP	0.375267
TNFRSF1B	IL18RAP	0.313334
TNFRSF1B	PLEK	0.338539
TNFRSF1B	CD2	0.418511
TNFRSF1B	SLAMF1	0.361078
TNFRSF1B	CD48	0.440978
TNFRSF1B	PLA2G2D	0.267771
TNFRSF1B	FASLG	0.31839
TNFRSF1B	CXorf21	0.3287
TNFRSF1B	SASH3	0.478954
TNFRSF1B	LAX1	0.284809
TNFRSF1B	CD244	0.30593
TNFRSF1B	LY9	0.303804
TNFRSF1B	ARHGAP9	0.373314
TNFRSF1B	NCKAP1L	0.464688
TNFRSF1B	ZNF831	0.312576
TNFRSF1B	IL9R	0.31697
TNFRSF1B	GPR18	0.294005
TNFRSF1B	CCR7	0.296715
TNFRSF1B	EVI2A	0.361147
TNFRSF1B	WDFY4	0.339556
TNFRSF1B	CD180	0.319617
TNFRSF1B	DOCK2	0.387154
TNFRSF1B	TESPA1	0.354748
TNFRSF1B	DOCK10	0.314879
TNFRSF1B	IRF4	0.301709
TNFRSF1B	CD27	0.339984
TNFRSF1B	GPR65	0.400634
TNFRSF1B	IRF8	0.430619
TNFRSF1B	PIK3R5	0.344351
TNFRSF1B	MYO1F	0.438752
TNFRSF1B	SIGLEC10	0.342142
TNFRSF1B	CD53	0.458595
TNFRSF1B	GPA33	0.273694
TNFRSF1B	SCML4	0.308887
TNFRSF1B	GPR174	0.302286
TNFRSF1B	IL2RG	0.339125
TNFRSF1B	DOK2	0.348141
TNFRSF1B	FERMT3	0.401821
TNFRSF1B	CD226	0.331503
TNFRSF1B	RGS18	0.321325
TNFRSF1B	CD96	0.350223
TNFRSF1B	CD8A	0.328603
TNFRSF1B	SLA	0.420537
TNFRSF1B	BATF	0.335677
TNFRSF1B	CXCL13	0.308094
TNFRSF1B	CD1B	0.299634
TNFRSF1B	UBASH3A	0.344807
TNFRSF1B	GAB3	0.332945
TNFRSF1B	ITGB2	0.350246
TNFRSF1B	CD3G	0.373954
TNFRSF1B	CCR5	0.417563
TNFRSF1B	GBP4	0.330029
TNFRSF1B	GFI1	0.28866
TNFRSF1B	VCAM1	0.275361
TNFRSF1B	SLAMF6	0.40387
TNFRSF1B	TNFAIP8L2	0.344902
TNFRSF1B	TRAT1	0.314616
TNFRSF1B	MNDA	0.341667
TNFRSF1B	SAMD3	0.323553
TNFRSF1B	TAGAP	0.321322
TNFRSF1B	PRKCB	0.322055
TNFRSF1B	SNX20	0.371292
TNFRSF1B	CD3D	0.335298
TNFRSF1B	LAIR2	0.263115
TNFRSF1B	TMIGD2	0.286932
TNFRSF1B	CX3CR1	0.29128
TNFRSF1B	RHOH	0.327085
TNFRSF1B	CD52	0.33437
TNFRSF1B	GPR25	0.298048
TNFRSF1B	MZB1	0.250052
TNFRSF1B	PTCRA	0.31573
TNFRSF1B	GPR82	0.31657
TNFRSF1B	CD8B	0.320809
TNFRSF1B	CXCR6	0.33521
TNFRSF1B	IL16	0.314753
TNFRSF1B	CTSW	0.32579
TNFRSF1B	CCL19	0.253493
TNFRSF1B	NRROS	0.328485
TNFRSF1B	CMKLR1	0.339264
TNFRSF1B	GPR171	0.316246
TNFRSF1B	TBC1D10C	0.326077
TNFRSF1B	ZNF683	0.313785
TNFRSF1B	KCNA3	0.283569
TNFRSF1B	CD28	0.328034
TNFRSF1B	CIITA	0.337583
TNFRSF1B	2020-09-01	0.315926
TNFRSF1B	FUT7	0.323658
TNFRSF1B	FCRL6	0.300049
TNFRSF1B	P2RY13	0.321071
TNFRSF1B	P2RY8	0.303536
TNFRSF1B	CCR4	0.303241
TNFRSF1B	SH2D1A	0.372484
TNFRSF1B	CLECL1	0.319859
TNFRSF1B	GPRIN3	0.332196
TNFRSF1B	IKZF1	0.403534
TNFRSF1B	EVI2B	0.433346
TNFRSF1B	BTLA	0.296382
TNFRSF1B	CXCR3	0.390368
TNFRSF1B	C19orf35	0.327114
TNFRSF1B	PDCD1	0.332648
TNFRSF1B	SELL	0.305141
TNFRSF1B	NUGGC	0.254003
TNFRSF1B	HLA-DQA1	0.349758
TNFRSF1B	SPN	0.392522
TNFRSF1B	GZMM	0.320828
TNFRSF1B	MPEG1	0.358652
TNFRSF1B	HLA-DRB5	0.349224
TNFRSF1B	CD3E	0.422504
TNFRSF1B	HLA-DOA	0.346682
TNFRSF1B	GPSM3	0.341962
TNFRSF1B	LTB	0.306702
TNFRSF1B	NFAM1	0.351165
TNFRSF1B	HLA-DQA2	0.284299
TNFRSF1B	LILRA4	0.306208
TNFRSF1B	NAIP	0.293755
TNFRSF1B	TIFAB	0.322615
TNFRSF1B	LINC01857	0.250816
TNFRSF1B	AL590764.1	0.328684
TNFRSF1B	AC011899.2	0.316445
TNFRSF1B	LINC01871	0.301052
TNFRSF1B	LINC00426	0.312032
TNFRSF1B	LINC00861	0.283122
TNFRSF1B	PCED1B-AS1	0.339089
TNFRSF1B	LINC02384	0.256141
TNFRSF1B	LINC02446	0.304781
TNFRSF1B	AL365361.1	0.275286
TNFRSF1B	AC243960.1	0.288023
TNFRSF1B	TRG-AS1	0.323223
LCP2	CD84	0.418535
LCP2	SPI1	0.400637
LCP2	ARHGAP15	0.419288
LCP2	CST7	0.380917
LCP2	P2RY10	0.392233
LCP2	ITM2A	0.36999
LCP2	PTPRC	0.415345
LCP2	NME8	0.301618
LCP2	CASS4	0.418329
LCP2	LYZ	0.400064
LCP2	ADA2	0.403248
LCP2	LGALS2	0.359764
LCP2	GRAP2	0.384494
LCP2	TCL1A	0.268966
LCP2	SLA2	0.386659
LCP2	PPP1R16B	0.386167
LCP2	TLR8	0.419296
LCP2	CD37	0.390081
LCP2	LILRB1	0.409315
LCP2	RASAL3	0.368266
LCP2	SIGLEC8	0.382853
LCP2	NKG7	0.362335
LCP2	PIK3CG	0.407171
LCP2	TFEC	0.413259
LCP2	TMEM176B	0.391688
LCP2	TNFSF8	0.400912
LCP2	SPOCK2	0.381126
LCP2	P2RX1	0.322912
LCP2	ABI3	0.385577
LCP2	CLNK	0.367409
LCP2	CRTAM	0.379816
LCP2	IL10RA	0.440161
LCP2	C11orf21	0.358973
LCP2	SELPLG	0.40379
LCP2	GZMK	0.375965
LCP2	ITK	0.399202
LCP2	IL12B	0.357771
LCP2	CYTIP	0.395393
LCP2	IL18RAP	0.348888
LCP2	PLEK	0.415552
LCP2	CD2	0.400553
LCP2	SLAMF1	0.379837
LCP2	CD48	0.431957
LCP2	PLA2G2D	0.326331
LCP2	FASLG	0.368531
LCP2	LRMP	0.268662
LCP2	CXorf21	0.408589
LCP2	SASH3	0.468773
LCP2	LAX1	0.358235
LCP2	CD244	0.350843
LCP2	LY9	0.364628
LCP2	ARHGAP9	0.375284
LCP2	NCKAP1L	0.470776
LCP2	ZNF831	0.385011
LCP2	IL9R	0.379729
LCP2	GPR18	0.352524
LCP2	CCR7	0.352918
LCP2	EVI2A	0.407586
LCP2	WDFY4	0.404605
LCP2	CD180	0.380747
LCP2	DOCK2	0.410377
LCP2	TESPA1	0.384765
LCP2	DOCK10	0.40576
LCP2	IRF4	0.36105
LCP2	CD27	0.368547
LCP2	GPR65	0.410674
LCP2	IRF8	0.435082
LCP2	PIK3R5	0.412857
LCP2	MYO1F	0.428812
LCP2	SIGLEC10	0.405347
LCP2	CD53	0.462956
LCP2	GPA33	0.321572
LCP2	SCML4	0.357692
LCP2	GPR174	0.392084
LCP2	IL2RG	0.379675
LCP2	DOK2	0.389317
LCP2	FERMT3	0.4001
LCP2	CD226	0.396002
LCP2	RGS18	0.40871
LCP2	CD96	0.385918
LCP2	CD8A	0.379665
LCP2	SLA	0.41668
LCP2	BATF	0.351937
LCP2	CXCL13	0.36037
LCP2	CD1B	0.360476
LCP2	UBASH3A	0.377388
LCP2	GAB3	0.393574
LCP2	ITGB2	0.414353
LCP2	CD3G	0.391511
LCP2	CCR5	0.417075
LCP2	GBP4	0.385369
LCP2	GFI1	0.347296
LCP2	VCAM1	0.332463
LCP2	SLAMF6	0.405301
LCP2	TNFAIP8L2	0.377572
LCP2	TRAT1	0.381889
LCP2	MNDA	0.416265
LCP2	SAMD3	0.383911
LCP2	TAGAP	0.402411
LCP2	PRKCB	0.392187
LCP2	SNX20	0.392205
LCP2	CD3D	0.364863
LCP2	LAIR2	0.283278
LCP2	TMIGD2	0.318908
LCP2	CX3CR1	0.372428
LCP2	RHOH	0.38086
LCP2	CD52	0.374217
LCP2	HTRA4	0.287233
LCP2	GPR25	0.343819
LCP2	MZB1	0.276838
LCP2	PTCRA	0.370241
LCP2	GPR82	0.366446
LCP2	CD8B	0.364374
LCP2	CXCR6	0.388823
LCP2	IL16	0.379685
LCP2	CTSW	0.360252
LCP2	CCL19	0.302429
LCP2	NRROS	0.408198
LCP2	TLR10	0.298365
LCP2	CMKLR1	0.401421
LCP2	GPR171	0.379463
LCP2	TBC1D10C	0.360012
LCP2	ZNF683	0.351987
LCP2	KCNA3	0.364574
LCP2	CD28	0.402427
LCP2	CIITA	0.386828
LCP2	2020-09-01	0.341708
LCP2	FUT7	0.347508
LCP2	FCRL6	0.378471
LCP2	P2RY13	0.39543
LCP2	P2RY8	0.367643
LCP2	CCR4	0.38954
LCP2	SH2D1A	0.382145
LCP2	CLECL1	0.360279
LCP2	GPRIN3	0.418714
LCP2	IKZF1	0.413222
LCP2	EVI2B	0.443455
LCP2	BTLA	0.361136
LCP2	CXCR3	0.383176
LCP2	C19orf35	0.378959
LCP2	PDCD1	0.373819
LCP2	SELL	0.376461
LCP2	LRRK2	0.29104
LCP2	NUGGC	0.310033
LCP2	HLA-DQA1	0.401751
LCP2	SPN	0.408372
LCP2	GZMM	0.355362
LCP2	MPEG1	0.406317
LCP2	HLA-DRB5	0.385096
LCP2	CD3E	0.408249
LCP2	HLA-DOA	0.394898
LCP2	GPSM3	0.388385
LCP2	LTB	0.335739
LCP2	NFAM1	0.407995
LCP2	HLA-DQA2	0.324086
LCP2	LILRA4	0.369287
LCP2	TNFRSF13B	0.255489
LCP2	NAIP	0.403047
LCP2	TIFAB	0.389227
LCP2	LINC01857	0.302294
LCP2	AL590764.1	0.358004
LCP2	AC011899.2	0.379003
LCP2	LINC01871	0.308998
LCP2	LINC00426	0.367802
LCP2	LINC00861	0.337759
LCP2	PCED1B-AS1	0.363523
LCP2	LINC02384	0.297758
LCP2	LINC02446	0.353335
LCP2	AL365361.1	0.348056
LCP2	AC243960.1	0.331455
LCP2	TRG-AS1	0.377807
TNFRSF17	ARHGAP15	0.346338
TNFRSF17	P2RY10	0.266024
TNFRSF17	PTPRC	0.255049
TNFRSF17	GRAP2	0.270831
TNFRSF17	SLA2	0.258759
TNFRSF17	PPP1R16B	0.263082
TNFRSF17	CD37	0.265043
TNFRSF17	RASAL3	0.261163
TNFRSF17	IL10RA	0.290854
TNFRSF17	SELPLG	0.27223
TNFRSF17	ITK	0.29557
TNFRSF17	CYTIP	0.29661
TNFRSF17	CD2	0.308952
TNFRSF17	SLAMF1	0.330862
TNFRSF17	CD48	0.342825
TNFRSF17	SASH3	0.35353
TNFRSF17	ARHGAP9	0.290364
TNFRSF17	NCKAP1L	0.284258
TNFRSF17	ZNF831	0.292938
TNFRSF17	DOCK2	0.261338
TNFRSF17	TESPA1	0.309434
TNFRSF17	IRF4	0.262446
TNFRSF17	CD27	0.335234
TNFRSF17	GPR65	0.266172
TNFRSF17	IRF8	0.302969
TNFRSF17	MYO1F	0.253383
TNFRSF17	CD53	0.285997
TNFRSF17	CD96	0.269302
TNFRSF17	SLA	0.275991
TNFRSF17	UBASH3A	0.300836
TNFRSF17	CD3G	0.299688
TNFRSF17	CCR5	0.271715
TNFRSF17	SLAMF6	0.369944
TNFRSF17	TRAT1	0.274625
TNFRSF17	SNX20	0.26755
TNFRSF17	RHOH	0.286525
TNFRSF17	TBC1D10C	0.290076
TNFRSF17	P2RY8	0.295657
TNFRSF17	SH2D1A	0.316086
TNFRSF17	IKZF1	0.323624
TNFRSF17	EVI2B	0.317232
TNFRSF17	BTLA	0.291607
TNFRSF17	CXCR3	0.303786
TNFRSF17	SPN	0.270108
TNFRSF17	CD3E	0.317558
TNFRSF17	LINC00426	0.257182
TNFRSF17	PCED1B-AS1	0.302297
CD84	SPI1	0.369745
CD84	ARHGAP15	0.408938
CD84	CST7	0.302332
CD84	P2RY10	0.322888
CD84	ITM2A	0.306387
CD84	PTPRC	0.389594
CD84	CASS4	0.362754
CD84	LYZ	0.35485
CD84	ADA2	0.357304
CD84	LGALS2	0.291733
CD84	GRAP2	0.305508
CD84	SLA2	0.340992
CD84	PPP1R16B	0.315943
CD84	TLR8	0.374237
CD84	CD37	0.352996
CD84	LILRB1	0.370757
CD84	RASAL3	0.293554
CD84	SIGLEC8	0.327609
CD84	NKG7	0.278306
CD84	PIK3CG	0.355273
CD84	TFEC	0.369198
CD84	TMEM176B	0.34167
CD84	TNFSF8	0.34223
CD84	SPOCK2	0.304887
CD84	P2RX1	0.263675
CD84	ABI3	0.354824
CD84	CLNK	0.291926
CD84	CRTAM	0.302677
CD84	IL10RA	0.446377
CD84	C11orf21	0.288674
CD84	SELPLG	0.401988
CD84	GZMK	0.298314
CD84	ITK	0.363846
CD84	IL12B	0.282582
CD84	CYTIP	0.367667
CD84	IL18RAP	0.261385
CD84	PLEK	0.353688
CD84	CD2	0.37708
CD84	SLAMF1	0.337056
CD84	CD48	0.420873
CD84	PLA2G2D	0.274867
CD84	FASLG	0.278651
CD84	CXorf21	0.34729
CD84	SASH3	0.457603
CD84	LAX1	0.291945
CD84	CD244	0.274211
CD84	LY9	0.30072
CD84	ARHGAP9	0.33885
CD84	NCKAP1L	0.484547
CD84	ZNF831	0.31244
CD84	IL9R	0.294777
CD84	GPR18	0.277589
CD84	CCR7	0.282098
CD84	EVI2A	0.376151
CD84	WDFY4	0.359209
CD84	CD180	0.325739
CD84	DOCK2	0.412189
CD84	TESPA1	0.346296
CD84	DOCK10	0.342394
CD84	IRF4	0.286697
CD84	CD27	0.307708
CD84	GPR65	0.407443
CD84	IRF8	0.435915
CD84	PIK3R5	0.356558
CD84	MYO1F	0.437631
CD84	SIGLEC10	0.347522
CD84	CD53	0.475053
CD84	GPA33	0.253876
CD84	SCML4	0.279076
CD84	GPR174	0.321076
CD84	IL2RG	0.302798
CD84	DOK2	0.325743
CD84	FERMT3	0.404014
CD84	CD226	0.330103
CD84	RGS18	0.342628
CD84	CD96	0.329471
CD84	CD8A	0.293533
CD84	SLA	0.413993
CD84	BATF	0.274374
CD84	CXCL13	0.288509
CD84	CD1B	0.323457
CD84	UBASH3A	0.314662
CD84	GAB3	0.329574
CD84	ITGB2	0.37423
CD84	CD3G	0.353247
CD84	CCR5	0.407365
CD84	GBP4	0.30371
CD84	GFI1	0.272108
CD84	VCAM1	0.272166
CD84	SLAMF6	0.389907
CD84	TNFAIP8L2	0.313762
CD84	TRAT1	0.305027
CD84	MNDA	0.360356
CD84	SAMD3	0.309484
CD84	TAGAP	0.33641
CD84	PRKCB	0.328595
CD84	SNX20	0.359832
CD84	CD3D	0.279216
CD84	CX3CR1	0.308549
CD84	RHOH	0.303611
CD84	CD52	0.311089
CD84	HTRA4	0.263036
CD84	GPR25	0.255598
CD84	PTCRA	0.317128
CD84	GPR82	0.291323
CD84	CD8B	0.281543
CD84	CXCR6	0.304084
CD84	IL16	0.318145
CD84	CTSW	0.281872
CD84	CCL19	0.250654
CD84	NRROS	0.364099
CD84	CMKLR1	0.351283
CD84	GPR171	0.295907
CD84	TBC1D10C	0.284237
CD84	ZNF683	0.269366
CD84	KCNA3	0.302138
CD84	CD28	0.336554
CD84	CIITA	0.308898
CD84	2020-09-01	0.264348
CD84	FUT7	0.265622
CD84	FCRL6	0.311159
CD84	P2RY13	0.322348
CD84	P2RY8	0.304488
CD84	CCR4	0.325177
CD84	SH2D1A	0.351974
CD84	CLECL1	0.291793
CD84	GPRIN3	0.362025
CD84	IKZF1	0.405679
CD84	EVI2B	0.448566
CD84	BTLA	0.292388
CD84	CXCR3	0.362511
CD84	C19orf35	0.312818
CD84	PDCD1	0.289751
CD84	SELL	0.308584
CD84	LRRK2	0.259351
CD84	HLA-DQA1	0.341462
CD84	SPN	0.402504
CD84	GZMM	0.274697
CD84	MPEG1	0.368776
CD84	HLA-DRB5	0.322603
CD84	CD3E	0.38583
CD84	HLA-DOA	0.331417
CD84	GPSM3	0.323443
CD84	LTB	0.26233
CD84	NFAM1	0.357283
CD84	HLA-DQA2	0.266876
CD84	LILRA4	0.303198
CD84	NAIP	0.360515
CD84	TIFAB	0.317858
CD84	LINC01857	0.260659
CD84	AL590764.1	0.289302
CD84	AC011899.2	0.348369
CD84	LINC00426	0.292575
CD84	LINC00861	0.265843
CD84	PCED1B-AS1	0.301055
CD84	LINC02446	0.266067
CD84	AL365361.1	0.28081
CD84	AC243960.1	0.258888
CD84	TRG-AS1	0.299109
SPI1	ARHGAP15	0.412828
SPI1	CST7	0.346284
SPI1	P2RY10	0.282235
SPI1	ITM2A	0.286989
SPI1	PTPRC	0.340885
SPI1	NME8	0.306283
SPI1	CASS4	0.32568
SPI1	LYZ	0.336096
SPI1	ADA2	0.360857
SPI1	LGALS2	0.330851
SPI1	GRAP2	0.296104
SPI1	SLA2	0.347893
SPI1	PPP1R16B	0.283065
SPI1	TLR8	0.376903
SPI1	CD37	0.350631
SPI1	LILRB1	0.388029
SPI1	RASAL3	0.325786
SPI1	SIGLEC8	0.329781
SPI1	NKG7	0.32603
SPI1	PIK3CG	0.290885
SPI1	TFEC	0.368593
SPI1	TMEM176B	0.400918
SPI1	TNFSF8	0.315701
SPI1	SPOCK2	0.311078
SPI1	P2RX1	0.263147
SPI1	ABI3	0.399281
SPI1	CLNK	0.277449
SPI1	CRTAM	0.306782
SPI1	IL10RA	0.434993
SPI1	C11orf21	0.285481
SPI1	SELPLG	0.413656
SPI1	GZMK	0.314416
SPI1	ITK	0.322226
SPI1	IL12B	0.269394
SPI1	CYTIP	0.352939
SPI1	IL18RAP	0.299285
SPI1	PLEK	0.345735
SPI1	CD2	0.391354
SPI1	SLAMF1	0.326154
SPI1	CD48	0.423371
SPI1	PLA2G2D	0.25334
SPI1	FASLG	0.299546
SPI1	CXorf21	0.337603
SPI1	SASH3	0.460456
SPI1	CD244	0.311167
SPI1	LY9	0.282364
SPI1	ARHGAP9	0.361644
SPI1	NCKAP1L	0.470526
SPI1	ZNF831	0.279154
SPI1	IL9R	0.290048
SPI1	GPR18	0.268519
SPI1	CCR7	0.259811
SPI1	EVI2A	0.371402
SPI1	WDFY4	0.329811
SPI1	CD180	0.328005
SPI1	DOCK2	0.374481
SPI1	TESPA1	0.319709
SPI1	DOCK10	0.30031
SPI1	IRF4	0.265999
SPI1	CD27	0.308441
SPI1	GPR65	0.392414
SPI1	IRF8	0.42099
SPI1	PIK3R5	0.362182
SPI1	MYO1F	0.461419
SPI1	SIGLEC10	0.374968
SPI1	CD53	0.467504
SPI1	SCML4	0.284013
SPI1	GPR174	0.267608
SPI1	IL2RG	0.332312
SPI1	DOK2	0.383718
SPI1	FERMT3	0.42887
SPI1	CD226	0.313797
SPI1	RGS18	0.343181
SPI1	CD96	0.317338
SPI1	CD8A	0.309651
SPI1	SLA	0.412948
SPI1	BATF	0.343395
SPI1	CXCL13	0.298384
SPI1	CD1B	0.344463
SPI1	UBASH3A	0.30485
SPI1	GAB3	0.342093
SPI1	ITGB2	0.403894
SPI1	CD3G	0.331242
SPI1	CCR5	0.402971
SPI1	GBP4	0.321892
SPI1	GFI1	0.273501
SPI1	SLAMF6	0.362977
SPI1	TNFAIP8L2	0.390579
SPI1	TRAT1	0.283119
SPI1	MNDA	0.381575
SPI1	SAMD3	0.313721
SPI1	TAGAP	0.306782
SPI1	PRKCB	0.312309
SPI1	SNX20	0.362427
SPI1	CD3D	0.325892
SPI1	LAIR2	0.285131
SPI1	TMIGD2	0.26706
SPI1	CX3CR1	0.27567
SPI1	RHOH	0.308049
SPI1	CD52	0.352716
SPI1	HTRA4	0.284877
SPI1	GPR25	0.266011
SPI1	PTCRA	0.342559
SPI1	GPR82	0.321345
SPI1	CD8B	0.304701
SPI1	CXCR6	0.320597
SPI1	IL16	0.305879
SPI1	CTSW	0.325208
SPI1	NRROS	0.349322
SPI1	CMKLR1	0.391001
SPI1	GPR171	0.286007
SPI1	TBC1D10C	0.317251
SPI1	ZNF683	0.307549
SPI1	CD28	0.310399
SPI1	CIITA	0.332878
SPI1	2020-09-01	0.305091
SPI1	FUT7	0.316265
SPI1	FCRL6	0.293269
SPI1	P2RY13	0.325294
SPI1	P2RY8	0.280402
SPI1	CCR4	0.265282
SPI1	SH2D1A	0.336811
SPI1	CLECL1	0.323466
SPI1	GPRIN3	0.335636
SPI1	IKZF1	0.366233
SPI1	EVI2B	0.422279
SPI1	BTLA	0.267539
SPI1	CXCR3	0.361646
SPI1	C19orf35	0.349958
SPI1	PDCD1	0.321299
SPI1	SELL	0.276399
SPI1	HLA-DQA1	0.381663
SPI1	SPN	0.375022
SPI1	GZMM	0.306058
SPI1	MPEG1	0.370379
SPI1	HLA-DRB5	0.39177
SPI1	CD3E	0.390061
SPI1	HLA-DOA	0.369971
SPI1	GPSM3	0.361322
SPI1	LTB	0.299311
SPI1	NFAM1	0.389375
SPI1	HLA-DQA2	0.287199
SPI1	LILRA4	0.301511
SPI1	NAIP	0.306318
SPI1	TIFAB	0.315806
SPI1	AL590764.1	0.347472
SPI1	AC011899.2	0.383036
SPI1	LINC01871	0.291315
SPI1	LINC00426	0.289813
SPI1	PCED1B-AS1	0.327365
SPI1	LINC02446	0.282255
SPI1	AC243960.1	0.261158
SPI1	TRG-AS1	0.306349
ARHGAP15	CST7	0.434789
ARHGAP15	P2RY10	0.421079
ARHGAP15	ITM2A	0.408598
ARHGAP15	PTPRC	0.42302
ARHGAP15	NME8	0.352617
ARHGAP15	CASS4	0.38797
ARHGAP15	TESC	0.323234
ARHGAP15	LYZ	0.390447
ARHGAP15	ADA2	0.410261
ARHGAP15	LGALS2	0.424908
ARHGAP15	GRAP2	0.434719
ARHGAP15	TCL1A	0.351839
ARHGAP15	SLA2	0.431256
ARHGAP15	PPP1R16B	0.421946
ARHGAP15	TLR8	0.390298
ARHGAP15	CD37	0.436211
ARHGAP15	LILRB1	0.411841
ARHGAP15	RASAL3	0.438024
ARHGAP15	SIGLEC8	0.405554
ARHGAP15	NKG7	0.424308
ARHGAP15	PIK3CG	0.392211
ARHGAP15	TFEC	0.407602
ARHGAP15	TMEM176B	0.410615
ARHGAP15	TNFSF8	0.422061
ARHGAP15	SPOCK2	0.435096
ARHGAP15	P2RX1	0.391594
ARHGAP15	ABI3	0.426945
ARHGAP15	CLNK	0.421671
ARHGAP15	CRTAM	0.428336
ARHGAP15	IL10RA	0.426781
ARHGAP15	C11orf21	0.426058
ARHGAP15	SELPLG	0.431845
ARHGAP15	GZMK	0.438339
ARHGAP15	ITK	0.4326
ARHGAP15	IL12B	0.398534
ARHGAP15	CYTIP	0.43759
ARHGAP15	IL18RAP	0.411059
ARHGAP15	PLEK	0.421662
ARHGAP15	CD2	0.439482
ARHGAP15	SLAMF1	0.438147
ARHGAP15	CD48	0.446345
ARHGAP15	PLA2G2D	0.392595
ARHGAP15	FASLG	0.415704
ARHGAP15	LRMP	0.335019
ARHGAP15	CXorf21	0.414593
ARHGAP15	SASH3	0.474768
ARHGAP15	LAX1	0.402905
ARHGAP15	CD244	0.397074
ARHGAP15	LY9	0.427417
ARHGAP15	ARHGAP9	0.43893
ARHGAP15	NCKAP1L	0.441395
ARHGAP15	ZNF831	0.42693
ARHGAP15	IL9R	0.411692
ARHGAP15	GPR18	0.42407
ARHGAP15	CCR7	0.419889
ARHGAP15	EVI2A	0.424636
ARHGAP15	WDFY4	0.423407
ARHGAP15	CD180	0.420923
ARHGAP15	DOCK2	0.420316
ARHGAP15	TESPA1	0.43408
ARHGAP15	DOCK10	0.407674
ARHGAP15	IRF4	0.422193
ARHGAP15	CD27	0.441834
ARHGAP15	GPR65	0.42474
ARHGAP15	IRF8	0.42625
ARHGAP15	PIK3R5	0.422261
ARHGAP15	MYO1F	0.422711
ARHGAP15	SIGLEC10	0.41456
ARHGAP15	CD53	0.438489
ARHGAP15	GPA33	0.386614
ARHGAP15	SCML4	0.43352
ARHGAP15	GPR174	0.411415
ARHGAP15	IL2RG	0.435832
ARHGAP15	DOK2	0.421103
ARHGAP15	FERMT3	0.425971
ARHGAP15	CD226	0.424996
ARHGAP15	RGS18	0.394047
ARHGAP15	CD96	0.433374
ARHGAP15	CD8A	0.429374
ARHGAP15	SLA	0.432168
ARHGAP15	BATF	0.430288
ARHGAP15	CXCL13	0.418222
ARHGAP15	MS4A1	0.33228
ARHGAP15	CD1B	0.358429
ARHGAP15	UBASH3A	0.438327
ARHGAP15	GAB3	0.425993
ARHGAP15	ITGB2	0.411667
ARHGAP15	CD3G	0.436324
ARHGAP15	CCR5	0.426503
ARHGAP15	GBP4	0.410353
ARHGAP15	GFI1	0.382138
ARHGAP15	VCAM1	0.362943
ARHGAP15	SLAMF6	0.436079
ARHGAP15	TNFAIP8L2	0.424482
ARHGAP15	TRAT1	0.432727
ARHGAP15	FCRL1	0.275355
ARHGAP15	MNDA	0.407266
ARHGAP15	SAMD3	0.428732
ARHGAP15	TAGAP	0.417608
ARHGAP15	PRKCB	0.426969
ARHGAP15	SNX20	0.432011
ARHGAP15	CD3D	0.439826
ARHGAP15	FAM129C	0.262959
ARHGAP15	LAIR2	0.314662
ARHGAP15	TMIGD2	0.398888
ARHGAP15	CX3CR1	0.374808
ARHGAP15	RHOH	0.438146
ARHGAP15	CD52	0.441267
ARHGAP15	HTRA4	0.299201
ARHGAP15	GPR25	0.407827
ARHGAP15	MZB1	0.381322
ARHGAP15	PTCRA	0.411497
ARHGAP15	GPR82	0.407105
ARHGAP15	CD8B	0.428707
ARHGAP15	CXCR6	0.428686
ARHGAP15	IL16	0.421462
ARHGAP15	CTSW	0.420758
ARHGAP15	CCL19	0.379207
ARHGAP15	NRROS	0.40424
ARHGAP15	TLR10	0.374508
ARHGAP15	CMKLR1	0.392157
ARHGAP15	GPR171	0.428675
ARHGAP15	TBC1D10C	0.442035
ARHGAP15	ZNF683	0.405012
ARHGAP15	KCNA3	0.396246
ARHGAP15	CD28	0.428187
ARHGAP15	CIITA	0.426592
ARHGAP15	2020-09-01	0.439478
ARHGAP15	FUT7	0.432418
ARHGAP15	FCRL6	0.40287
ARHGAP15	P2RY13	0.411077
ARHGAP15	P2RY8	0.417291
ARHGAP15	CCR4	0.406676
ARHGAP15	SH2D1A	0.43751
ARHGAP15	CLECL1	0.438166
ARHGAP15	GPRIN3	0.413285
ARHGAP15	IKZF1	0.432125
ARHGAP15	EVI2B	0.42949
ARHGAP15	BTLA	0.421297
ARHGAP15	CXCR3	0.43266
ARHGAP15	C19orf35	0.403817
ARHGAP15	PDCD1	0.434471
ARHGAP15	SELL	0.418772
ARHGAP15	CNR2	0.32969
ARHGAP15	LRRK2	0.280989
ARHGAP15	NUGGC	0.386841
ARHGAP15	HLA-DQA1	0.419958
ARHGAP15	SPN	0.429931
ARHGAP15	GZMM	0.436772
ARHGAP15	MPEG1	0.411871
ARHGAP15	HLA-DRB5	0.411844
ARHGAP15	CD3E	0.441292
ARHGAP15	HLA-DOA	0.427767
ARHGAP15	GPSM3	0.435007
ARHGAP15	LTB	0.427912
ARHGAP15	NFAM1	0.417172
ARHGAP15	HLA-DQA2	0.367894
ARHGAP15	LILRA4	0.405552
ARHGAP15	TNFRSF13B	0.365906
ARHGAP15	NAIP	0.350262
ARHGAP15	TIFAB	0.420523
ARHGAP15	SPIB	0.298487
ARHGAP15	LINC01857	0.376535
ARHGAP15	AL590764.1	0.433121
ARHGAP15	AC011899.2	0.380433
ARHGAP15	LINC01871	0.389905
ARHGAP15	LINC00426	0.435134
ARHGAP15	LINC00861	0.423013
ARHGAP15	PCED1B-AS1	0.441284
ARHGAP15	LINC02384	0.375985
ARHGAP15	AL928742.1	0.309634
ARHGAP15	LINC02446	0.407368
ARHGAP15	AL365361.1	0.402661
ARHGAP15	AC243960.1	0.42702
ARHGAP15	TRG-AS1	0.433756
CST7	P2RY10	0.289461
CST7	ITM2A	0.272388
CST7	PTPRC	0.342673
CST7	NME8	0.254787
CST7	CASS4	0.258328
CST7	LYZ	0.264331
CST7	ADA2	0.282409
CST7	LGALS2	0.301351
CST7	GRAP2	0.317522
CST7	SLA2	0.393587
CST7	PPP1R16B	0.280577
CST7	TLR8	0.272595
CST7	CD37	0.342156
CST7	LILRB1	0.329734
CST7	RASAL3	0.328869
CST7	SIGLEC8	0.282451
CST7	NKG7	0.334323
CST7	TFEC	0.307301
CST7	TMEM176B	0.303144
CST7	TNFSF8	0.2785
CST7	SPOCK2	0.307633
CST7	P2RX1	0.255878
CST7	ABI3	0.385192
CST7	CLNK	0.287863
CST7	CRTAM	0.308375
CST7	IL10RA	0.418091
CST7	C11orf21	0.284732
CST7	SELPLG	0.40841
CST7	GZMK	0.316968
CST7	ITK	0.362808
CST7	IL12B	0.276031
CST7	CYTIP	0.37182
CST7	IL18RAP	0.316632
CST7	PLEK	0.286635
CST7	CD2	0.43853
CST7	SLAMF1	0.369281
CST7	CD48	0.446282
CST7	FASLG	0.321406
CST7	CXorf21	0.279739
CST7	SASH3	0.478035
CST7	LAX1	0.257814
CST7	CD244	0.303532
CST7	LY9	0.281788
CST7	ARHGAP9	0.386252
CST7	NCKAP1L	0.436067
CST7	ZNF831	0.303463
CST7	IL9R	0.308405
CST7	GPR18	0.283167
CST7	CCR7	0.274973
CST7	EVI2A	0.34255
CST7	WDFY4	0.316711
CST7	CD180	0.277959
CST7	DOCK2	0.359715
CST7	TESPA1	0.35395
CST7	DOCK10	0.265558
CST7	IRF4	0.280752
CST7	CD27	0.35775
CST7	GPR65	0.387237
CST7	IRF8	0.414633
CST7	PIK3R5	0.318195
CST7	MYO1F	0.419726
CST7	SIGLEC10	0.318845
CST7	CD53	0.433554
CST7	GPA33	0.264301
CST7	SCML4	0.305754
CST7	GPR174	0.270197
CST7	IL2RG	0.320128
CST7	DOK2	0.315703
CST7	FERMT3	0.383159
CST7	CD226	0.330559
CST7	RGS18	0.273318
CST7	CD96	0.365217
CST7	CD8A	0.326145
CST7	SLA	0.412383
CST7	BATF	0.331587
CST7	CXCL13	0.29209
CST7	CD1B	0.250477
CST7	UBASH3A	0.362793
CST7	GAB3	0.300687
CST7	ITGB2	0.289547
CST7	CD3G	0.386886
CST7	CCR5	0.416471
CST7	GBP4	0.308876
CST7	GFI1	0.278788
CST7	SLAMF6	0.412549
CST7	TNFAIP8L2	0.324186
CST7	TRAT1	0.309329
CST7	MNDA	0.290024
CST7	SAMD3	0.304262
CST7	TAGAP	0.27826
CST7	PRKCB	0.283882
CST7	SNX20	0.365888
CST7	CD3D	0.338318
CST7	LAIR2	0.250868
CST7	TMIGD2	0.297504
CST7	RHOH	0.323084
CST7	CD52	0.312866
CST7	GPR25	0.304854
CST7	MZB1	0.254614
CST7	PTCRA	0.281498
CST7	GPR82	0.291661
CST7	CD8B	0.324504
CST7	CXCR6	0.345222
CST7	IL16	0.27966
CST7	CTSW	0.327659
CST7	NRROS	0.26747
CST7	CMKLR1	0.287526
CST7	GPR171	0.308215
CST7	TBC1D10C	0.350126
CST7	ZNF683	0.319081
CST7	CD28	0.292932
CST7	CIITA	0.311389
CST7	2020-09-01	0.318084
CST7	FUT7	0.318944
CST7	FCRL6	0.275824
CST7	P2RY13	0.282809
CST7	P2RY8	0.272227
CST7	CCR4	0.260154
CST7	SH2D1A	0.38836
CST7	CLECL1	0.304285
CST7	GPRIN3	0.300214
CST7	IKZF1	0.393851
CST7	EVI2B	0.413564
CST7	BTLA	0.273214
CST7	CXCR3	0.403633
CST7	C19orf35	0.289483
CST7	PDCD1	0.341715
CST7	SELL	0.269089
CST7	HLA-DQA1	0.310839
CST7	SPN	0.375811
CST7	GZMM	0.323264
CST7	MPEG1	0.337631
CST7	HLA-DRB5	0.315896
CST7	CD3E	0.440306
CST7	HLA-DOA	0.329875
CST7	GPSM3	0.309117
CST7	LTB	0.297027
CST7	NFAM1	0.302501
CST7	HLA-DQA2	0.263462
CST7	LILRA4	0.273242
CST7	TIFAB	0.291248
CST7	AL590764.1	0.316561
CST7	AC011899.2	0.265389
CST7	LINC01871	0.338884
CST7	LINC00426	0.298958
CST7	LINC00861	0.273178
CST7	PCED1B-AS1	0.358885
CST7	LINC02446	0.318105
CST7	AL365361.1	0.251926
CST7	AC243960.1	0.2826
CST7	TRG-AS1	0.322503
P2RY10	ITM2A	0.324441
P2RY10	PTPRC	0.402407
P2RY10	CASS4	0.32808
P2RY10	LYZ	0.308195
P2RY10	ADA2	0.301805
P2RY10	LGALS2	0.278328
P2RY10	GRAP2	0.336445
P2RY10	TCL1A	0.272553
P2RY10	SLA2	0.357845
P2RY10	PPP1R16B	0.353639
P2RY10	TLR8	0.290313
P2RY10	CD37	0.342182
P2RY10	LILRB1	0.304745
P2RY10	RASAL3	0.294807
P2RY10	SIGLEC8	0.297984
P2RY10	NKG7	0.274437
P2RY10	PIK3CG	0.364447
P2RY10	TFEC	0.315686
P2RY10	TMEM176B	0.260626
P2RY10	TNFSF8	0.34131
P2RY10	SPOCK2	0.32275
P2RY10	P2RX1	0.289001
P2RY10	ABI3	0.315939
P2RY10	CLNK	0.329349
P2RY10	CRTAM	0.316316
P2RY10	IL10RA	0.422075
P2RY10	C11orf21	0.313841
P2RY10	SELPLG	0.379809
P2RY10	GZMK	0.311268
P2RY10	ITK	0.409525
P2RY10	IL12B	0.316166
P2RY10	CYTIP	0.381871
P2RY10	IL18RAP	0.267068
P2RY10	PLEK	0.324444
P2RY10	CD2	0.396137
P2RY10	SLAMF1	0.375759
P2RY10	CD48	0.431964
P2RY10	PLA2G2D	0.30855
P2RY10	FASLG	0.293405
P2RY10	LRMP	0.269363
P2RY10	CXorf21	0.322624
[truncated: 9,985 more rows]
